# Supplementary material for: The interplay between temperature and growth phase shapes the transcriptional landscape of Pseudomonas aeruginosa
Source: J Bacteriol. 2026 Mar 11;208(4):e00385-25. doi: 10.1128/jb.00385-25 (PMC13086522; doi:10.1128/jb.00385-25)
Supplement: Data set S3 — Growth phase regulated (stationary/exponential) genes at 37°C. [file jb.00385-25-s0003.xlsx]

## Sheet: Sheet1
Growth Phase Regulated (Stationary/Exponential) Genes at 37°C
name	PA_locus	description	log2FoldChange	padj
phzA1	PA4210	probable phenazine biosynthesis protein	11.6527	6.69949e-148
phzB1	PA4211	probable phenazine biosynthesis protein	10.4834	7.54113e-198
	PA3328	probable FAD-dependent monooxygenase	9.70735	2.88804e-29
phzC1	PA4212	phenazine biosynthesis protein PhzC	9.43936	2.77229e-98
	PA2939	probable aminopeptidase	8.80003	1.69186e-126
flp	PA4306	Type IVb pilin, Flp	8.68351	0
rmf	PA3049	ribosome modulation factor	8.46016	0
lecB	PA3361	fucose-binding lectin PA-IIL	8.35876	0
	PA2146	conserved hypothetical protein	8.34115	1.85528e-90
lasA	PA1871	LasA protease precursor	8.19877	0
phzC2	PA1901	phenazine biosynthesis protein PhzC	8.05069	8.95215e-112
rhlB	PA3478	rhamnosyltransferase chain B	7.7597	0
lasB	PA3724	elastase LasB	7.70706	0
rhlA	PA3479	rhamnosyltransferase chain A	7.64512	0
	PA2566	conserved hypothetical protein	7.60075	0
phzA2	PA1899	probable phenazine biosynthesis protein	7.59019	1.5923e-218
	PA3329	hypothetical protein	7.5555	4.21705e-65
rahU	PA0122	rahU	7.49444	0
	PA1888	hypothetical protein	7.44916	2.35648e-76
phzG1	PA4216	probable pyridoxamine 5'-phosphate oxidase	7.38197	1.31368e-63
clpV3	PA2371	ClpV3	7.36587	9.34582e-22
aprA	PA1249	alkaline metalloproteinase precursor	7.34574	9.78332e-237
hsiH3	PA2370	HsiH3	7.29859	1.56043e-18
phzB2	PA1900	probable phenazine biosynthesis protein	7.14825	8.15049e-262
dhcB	PA2000	dehydrocarnitine CoA transferase, subunit	7.04922	1.1536e-116
	PA2069	probable carbamoyl transferase	7.04813	3.93344e-145
	PA3417	probable pyruvate dehydrogenase E1 component, alpha subunit	7.02724	1.21496e-263
	PA1041	probable outer membrane protein precursor	7.01835	0
	PA1887	hypothetical protein	6.98924	9.66291e-60
cupE1	PA4648	Pilin subunit CupE1	6.96714	0
dhcA	PA1999	dehydrocarnitine CoA transferase, subunit A	6.96533	1.4118e-98
	PA1914	conserved hypothetical protein	6.91896	6.55798e-79
hsiC3	PA2366	HsiC3	6.88824	8.28046e-29
	PA4133	cytochrome c oxidase subunit (cbb3-type)	6.74048	0
	PA1874	hypothetical protein	6.7278	5.65809e-224
fabH2	PA3333	3-oxoacyl-[acyl-carrier-protein] synthase III	6.69761	1.36823e-35
mmsB	PA3569	3-hydroxyisobutyrate dehydrogenase	6.67666	5.4813e-286
	PA3451	hypothetical protein	6.67661	0
hsiG3	PA2369	HsiG3	6.60556	2.40382e-29
lecA	PA2570	LecA	6.60427	6.05948e-211
	PA3331	cytochrome P450	6.57096	1.04041e-32
	PA3327	probable non-ribosomal peptide synthetase	6.5103	3.65788e-71
	PA3416	probable pyruvate dehydrogenase E1 component, beta chain	6.49943	6.62899047938385e-313
hsiF3	PA2368	HsiF3	6.47067	2.6041e-16
	PA3332	conserved hypothetical protein	6.4671	1.43095e-57
hsiB3	PA2365	HsiB3	6.45604	2.75951e-58
napD	PA1175	NapD protein of periplasmic nitrate reductase	6.44962	3.71473e-146
	PA4134	hypothetical protein	6.39436	3.83687e-163
acp3	PA3334	Acp3	6.39079	4.0842e-24
pvdH	PA2413	L-2,4-diaminobutyrate:2-ketoglutarate 4-aminotransferase, PvdH	6.37632	4.40017e-10
	PA3330	probable short chain dehydrogenase	6.30704	3.14173e-60
napF	PA1176	ferredoxin protein NapF	6.30693	0
	PA3415	probable dihydrolipoamide acetyltransferase	6.28284	1.35198e-223
napE	PA1177	periplasmic nitrate reductase protein NapE	6.27847	0
napB	PA1173	cytochrome c-type protein NapB precursor	6.26558	1.10315e-213
napC	PA1172	cytochrome c-type protein NapC	6.22221	2.31477e-178
	PA2746	hypothetical protein	6.20055	0
	PA1930	probable chemotaxis transducer	6.17746	0
phzS	PA4217	flavin-containing monooxygenase	6.17659	3.12956e-120
	PA2372	hypothetical protein	6.10492	2.37012e-190
phzG2	PA1905	probable pyridoxamine 5'-phosphate oxidase	6.06251	2.17885e-28
	PA2565	hypothetical protein	6.04418	3.59535523003842e-318
	PA2190	conserved hypothetical protein	6.04125	4.60369e-163
	PA1877	probable secretion protein	6.03324	2.22773e-116
acp1	PA1869	Acp1	6.03058	0
hcp3	PA2367	Hcp3	6.02882	6.95662e-22
mmsA	PA3570	methylmalonate-semialdehyde dehydrogenase	6.01054	1.476e-157
	PA1131	probable major facilitator superfamily (MFS) transporter	5.99514	8.24292e-249
pvdG	PA2425	PvdG	5.97655	5.67367e-07
ldh	PA3418	leucine dehydrogenase	5.96942	0
	PA2068	probable major facilitator superfamily (MFS) transporter	5.94794	1.13285e-111
	PA2937	hypothetical protein	5.93314	1.46836e-303
	PA2072	conserved hypothetical protein	5.92522	4.17417e-220
cupE2	PA4649	Pilin subunit CupE2	5.89514	2.48685e-218
fapF	PA1951	FapF	5.8876	8.54763e-175
	PA0178	probable two-component sensor	5.88535	3.47694e-106
cpg2	PA2787	carboxypeptidase G2 precursor	5.88137	4.37805e-199
	PA0179	probable two-component response regulator	5.82643	2.14732e-187
	PA0050	hypothetical protein	5.79976	2.51773e-28
	PA4078	probable nonribosomal peptide synthetase	5.79832	0
	PA1784	hypothetical protein	5.78715	0
	PA2412	conserved hypothetical protein	5.74304	2.47821e-07
	PA4131	probable iron-sulfur protein	5.73558	1.41262e-59
	PA2159	conserved hypothetical protein	5.72906	1.39454e-153
	PA4607	hypothetical protein	5.72139	4.84626e-156
	PA2066	hypothetical protein	5.7132	9.44095e-106
maiA	PA2007	maleylacetoacetate isomerase	5.70652	0
	PA2411	probable thioesterase	5.68843	5.47928e-07
	PA4738	conserved hypothetical protein	5.67679	2.20291e-286
	PA0177	probable purine-binding chemotaxis protein	5.67055	2.34275e-100
phzM	PA4209	probable phenazine-specific methyltransferase	5.66666	2.55228e-197
	PA4294	hypothetical protein	5.6548	3.5416e-117
hmgA	PA2009	homogentisate 1,2-dioxygenase	5.65155	1.21994e-243
	PA2166	hypothetical protein	5.61111	1.41222e-260
	PA0174	conserved hypothetical protein	5.60806	1.28699e-70
	PA2393	putative dipeptidase	5.60635	1.2087e-05
napA	PA1174	periplasmic nitrate reductase protein NapA	5.59169	0
phaC2	PA5058	poly(3-hydroxyalkanoic acid) synthase 2	5.57056	4.89207e-250
	PA4739	conserved hypothetical protein	5.56115	0
nirA	PA4130	ferredoxin-dependent nitrite reductase, NirA	5.53841	7.89553e-235
	PA2564	hypothetical protein	5.52075	2.88156e-270
	PA3723	probable FMN oxidoreductase	5.50467	0
	PA2375	hypothetical protein	5.48397	6.36288e-231
chiC	PA2300	chitinase	5.48375	3.1924e-294
	PA2433	hypothetical protein	5.46395	8.60708e-203
	PA0176	aerotaxis transducer Aer2	5.43405	9.98779e-132
rcpC	PA4305	RcpC	5.4243	7.39057e-154
ampDh3	PA0807	AmpDh3	5.40173	4.77289e-101
	PA3688	hypothetical protein	5.40055	0
lhpM	PA1258	Permease of ABC transporter, LhpM	5.39967	1.67398e-07
	PA5059	probable transcriptional regulator	5.37468	4.04971e-106
	PA2163	hypothetical protein	5.33111	2.12403e-66
cheR2	PA0175	CheR2	5.31989	2.03242e-91
	PA2134	hypothetical protein	5.31887	1.0023e-136
gcdH	PA0447	glutaryl-CoA dehydrogenase	5.31751	4.09986e-86
pmtA	PA0798	phospholipid methyltransferase	5.3169	1.36445e-161
pvdA	PA2386	L-ornithine N5-oxygenase	5.31389	1.86754e-06
	PA2067	probable hydrolase	5.31153	1.20041e-85
	PA4925	conserved hypothetical protein	5.30732	0
	PA4298	hypothetical protein	5.30157	8.29268e-46
	PA0173	probable methylesterase	5.28489	6.00331e-59
	PA0049	hypothetical protein	5.26954	1.02444e-68
hpd	PA0865	4-hydroxyphenylpyruvate dioxygenase	5.25962	2.62077e-82
bdhA	PA2003	3-hydroxybutyrate dehydrogenase	5.25825	1.16932e-168
	PA2504	TUDOR-like domain containing protein	5.25219	1.08038e-249
	PA4129	hypothetical protein	5.22161	0
rcpA	PA4304	RcpA	5.21619	5.28015e-122
	PA2160	probable glycosyl hydrolase	5.20946	3.77468e-101
	PA0048	probable transcriptional regulator	5.1878	1.11115e-53
cupE3	PA4650	Pilin subunit CupE3	5.1732	9.36464e-73
	PA5482	hypothetical protein	5.17059	4.1005e-117
	PA4703	hypothetical protein	5.13712	2.18504e-197
pqqA	PA1985	pyrroloquinoline quinone biosynthesis protein A	5.12514	4.46043e-193
	PA2427	hypothetical protein	5.1205	3.96784e-05
	PA2004	conserved hypothetical protein	5.11417	2.24418e-262
hsiA3	PA2360	hypothetical protein	5.09933	1.19367e-42
	PA1218	hypothetical protein	5.09855	4.35624e-63
nbdA	PA3311	NbdA	5.09757	7.26797e-264
fahA	PA2008	fumarylacetoacetase	5.0777	5.67346e-274
	PA2178	hypothetical protein	5.07236	1.34598e-50
pvdL	PA2424	PvdL	5.07199	2.70306e-06
	PA0788	hypothetical protein	5.06944	3.14632e-207
	PA0052	hypothetical protein	5.0572	0
	PA2162	probable glycosyl hydrolase	5.05526	1.74425e-65
	PA3923	hypothetical protein	5.03765	4.22164e-123
	PA0588	conserved hypothetical protein	5.03024	0
	PA3274	hypothetical protein	5.01279	3.98546e-84
	PA2572	probable two-component response regulator	5.01153	1.25341e-252
	PA2573	probable chemotaxis transducer	4.97908	1.33608e-254
	PA0586	conserved hypothetical protein	4.97657	2.00590652211546e-321
pvdN	PA2394	PvdN	4.97355	3.68348e-05
mpaR	PA4132	MpaR	4.96979	4.98432e-175
	PA1166	hypothetical protein	4.96784	6.43154e-264
	PA3520	putative periplasmic substrate binding protein	4.95625	8.44997e-111
	PA2169	hypothetical protein	4.94941	1.47992e-90
tadC	PA4300	TadC	4.92903	7.08364e-61
rhlC	PA1130	rhamnosyltransferase 2	4.92667	6.83228e-223
	PA2415	hypothetical protein	4.91417	2.80909e-125
tadZ	PA4303	TadZ	4.91372	2.01771e-104
	PA5101	hypothetical protein	4.88448	2.25508e-191
	PA2171	hypothetical protein	4.88379	4.68148e-118
	PA3335	hypothetical protein	4.87975	1.3165e-40
tadD	PA4299	TadD	4.86981	2.30145e-79
cupE4	PA4651	Pilin assembly chaperone CupE4	4.86934	1.83096e-63
	PA3336	probable major facilitator superfamily (MFS) transporter	4.86924	8.21938e-27
pvdE	PA2397	pyoverdine biosynthesis protein PvdE	4.86523	1.17376e-05
	PA5481	hypothetical protein	4.8508	4.71067e-207
	PA4141	hypothetical protein	4.8371	5.54806e-129
	PA2006	probable major facilitator superfamily (MFS) transporter	4.80161	5.4467e-273
clpP2	PA3326	ClpP2	4.78644	2.19455e-216
	PA3922	conserved hypothetical protein	4.77874	3.82114e-120
	PA2155	probable phospholipase	4.77044	4.33147e-32
	PA1221	nonribosomal peptide synthetase	4.74492	2.40279e-68
tadA	PA4302	TadA ATPase	4.74468	2.23356e-93
	PA2167	hypothetical protein	4.73996	4.24146e-108
	PA2164	probable glycosyl hydrolase	4.73955	2.78107e-82
	PA2140	probable metallothionein	4.73724	8.93303e-11
	PA2021	hypothetical protein	4.73494	1.03914e-50
phnB	PA1002	anthranilate synthase component II	4.72203	1.95273e-50
pvdO	PA2395	PvdO	4.71904	3.27715e-05
	PA0852.1	Uncharacterized protein	4.71582	5.10687e-163
pqsE	PA1000	Quinolone signal response protein	4.70635	5.50058e-47
	PA5099	probable transporter	4.69513	4.15907e-86
	PA0587	conserved hypothetical protein	4.68867	0
	PA2414	L-sorbosone dehydrogenase	4.68383	4.09312e-73
	PA2174	hypothetical protein	4.6736	1.36687e-98
	PA0743	probable 3-hydroxyisobutyrate dehydrogenase	4.66045	3.19273e-240
	PA2381	hypothetical protein	4.64785	2.66355e-131
icmF3	PA2361	IcmF3	4.62136	1.20441e-41
	PA1876	probable ATP-binding/permease fusion ABC transporter	4.61827	4.2353e-150
	PA2184	conserved hypothetical protein	4.61095	3.65962e-144
	PA2180	hypothetical protein	4.60056	2.58674e-54
cbpD	PA0852	chitin-binding protein CbpD precursor	4.5905	7.83187e-191
	PA2161	hypothetical protein	4.57254	2.68922e-15
	PA1356	hypothetical protein	4.56429	3.25907e-78
	PA2143	hypothetical protein	4.55178	1.26778e-45
	PA1860	hypothetical protein	4.54802	0
cupE5	PA4652	Fimbrial usher protein CupE5	4.5406	1.73683e-81
bkdA2	PA2248	2-oxoisovalerate dehydrogenase (beta subunit)	4.53334	4.69817e-73
hpaC	PA4092	4-hydroxyphenylacetate 3-monooxygenase small chain	4.52675	1.29474e-132
dotU3	PA2362	DotU3	4.52235	9.65552e-19
	PA2747	hypothetical protein	4.49988	1.14628e-171
	PA2151	conserved hypothetical protein	4.49024	6.80001e-88
	PA4142	probable secretion protein	4.48435	1.24052e-170
	PA1745	hypothetical protein	4.47822	3.03825e-192
	PA1870	hypothetical protein	4.47311	3.10964e-135
	PA1881	probable oxidoreductase	4.4711	6.13324e-104
vgrG3	PA2373	VgrG3	4.46821	2.58616e-93
	PA1216	hypothetical protein	4.45863	1.32318e-119
pvdQ	PA2385	3-oxo-C12-homoserine lactone acylase PvdQ	4.44748	7.15783e-05
	PA2571	probable two-component sensor	4.43689	0
	PA1875	probable outer membrane protein precursor	4.43115	2.04029e-127
phnA	PA1001	anthranilate synthase component I	4.42737	6.25725e-53
	PA4311	conserved hypothetical protein	4.42473	1.3007e-140
pqsD	PA0999	3-oxoacyl-[acyl-carrier-protein] synthase III	4.41958	4.96554e-49
katE	PA2147	catalase HPII	4.40542	3.87326e-112
	PA0107	conserved hypothetical protein	4.4026	4.05743e-69
lpdV	PA2250	lipoamide dehydrogenase-Val	4.37758	2.75666e-120
	PA1217	probable 2-isopropylmalate synthase	4.37374	5.24009e-43
	PA3986	hypothetical protein	4.37266	1.1189e-299
	PA5359	hypothetical protein	4.37187	0
	PA1353	hypothetical protein	4.3595	2.19218e-117
hsiJ3	PA2363	HsiJ3	4.3479	3.09987e-59
	PA3924	probable medium-chain acyl-CoA ligase	4.34459	2.85536e-276
bkdB	PA2249	branched-chain alpha-keto acid dehydrogenase (lipoamide component)	4.34107	1.06585e-98
	PA2699	hypothetical protein	4.33258	8.91436e-66
pvdS	PA2426	sigma factor PvdS	4.31825	3.53334e-07
	PA3250	hypothetical protein	4.31361	4.40933e-157
hpaA	PA4091	4-hydroxyphenylacetate 3-monooxygenase large chain	4.31304	6.20078e-165
snr1	PA3032	cytochrome c Snr1	4.30676	1.35282e-144
coIII	PA0108	cytochrome c oxidase, subunit III	4.29549	8.33282e-159
glgB	PA2153	1,4-alpha-glucan branching enzyme	4.29379	1.4195e-63
	PA0623	probable bacteriophage protein	4.29031	8.59683e-42
ambE	PA2302	AmbE	4.2882	1.80534e-72
	PA2189	hypothetical protein	4.26595	1.19306e-21
	PA1289	hypothetical protein	4.26465	2.20675e-65
	PA2154	conserved hypothetical protein	4.26257	5.84899e-28
	PA2771	diguanylate cyclase with a self-blocked I-site, Dcsbis	4.25776	1.34217e-307
	PA3928	hypothetical protein	4.25522	8.42382e-145
	PA0446	conserved hypothetical protein	4.25294	4.65885e-126
	PA2141	hypothetical protein	4.2528	1.52921e-11
tadB	PA4301	TadB	4.24954	8.08827e-55
tseF	PA2374	TseF	4.22881	7.79264e-47
	PA0622	probable bacteriophage protein	4.22563	3.03658e-39
	PA0624	hypothetical protein	4.2012	1.0726e-37
	PA2172	hypothetical protein	4.18927	2.91191e-157
	PA3568	probable acetyl-coa synthetase	4.18919	4.59116e-132
atoB	PA2001	acetyl-CoA acetyltransferase	4.18297	1.59964e-302
	PA4929	hypothetical protein	4.17704	8.36076e-264
	PA2175	hypothetical protein	4.1738	5.9195e-66
glgP	PA2144	glycogen phosphorylase	4.17363	8.72294e-163
	PA2170	hypothetical protein	4.16779	4.82364e-22
cpo	PA2717	chloroperoxidase precursor	4.15868	7.13299e-204
	PA2116	conserved hypothetical protein	4.13339	0
	PA2149	hypothetical protein	4.12419	1.26222e-25
cioA	PA3930	cyanide insensitive terminal oxidase	4.11519	7.90761e-133
	PA1354	hypothetical protein	4.11302	1.41614e-113
	PA2168	hypothetical protein	4.11292	6.17199e-43
	PA2156	conserved hypothetical protein	4.10419	6.27985e-15
pvdP	PA2392	PvdP	4.09328	2.60377e-05
	PA1728	hypothetical protein	4.09306	0
pslN	PA2244	hypothetical protein	4.07735	2.37017e-111
	PA2024	probable ring-cleaving dioxygenase	4.05327	2.73115e-166
	PA1355	hypothetical protein	4.05115	8.91376e-32
	PA0635	hypothetical protein	4.0286	1.56361e-48
coxA	PA0106	cytochrome c oxidase, subunit I	4.0237	1.51135e-183
	PA2148	conserved hypothetical protein	4.01771	1.08338e-33
pqsC	PA0998	PqsC	4.01265	1.46542e-41
	PA1220	hypothetical protein	4.01153	1.21896e-44
pprA	PA4293	two-component sensor PprA	3.99919	1.61454e-74
	PA1733	conserved hypothetical protein	3.99355	3.83709e-111
hutU	PA5100	urocanase	3.99255	9.33486e-123
	PA0484	conserved hypothetical protein	3.98675	1.79053e-267
pqsB	PA0997	PqsB	3.96837	3.28736e-62
	PA0631	hypothetical protein	3.95029	1.57414e-25
still frameshift hypothetical protein	PA4641	still frameshift hypothetical protein	3.94601	3.0767e-124
	PA1931	probable ferredoxin	3.93521	1.10759e-97
	PA1349	conserved hypothetical protein	3.93334	5.01194e-75
	PA4377	hypothetical protein	3.92869	1.2041e-97
	PA3519	hypothetical protein	3.92746	5.36025e-15
	PA2721	hypothetical protein	3.92009	6.86115e-186
	PA0627	conserved hypothetical protein	3.9176	2.44884e-22
	PA2815	probable acyl-CoA dehydrogenase	3.91627	6.81237e-127
treA	PA2416	periplasmic trehalase precursor	3.91026	7.15124e-116
	PA1880	probable oxidoreductase	3.9079	4.75377e-222
	PA2157	hypothetical protein	3.90759	1.79791e-20
	PA0746	probable acyl-CoA dehydrogenase	3.90205	2.67391e-112
	PA0625	hypothetical protein	3.89199	1.2026e-28
	PA3251	hypothetical protein	3.89186	2.80626e-89
rsmW	PA4570.1	RsmW	3.89078	4.89339e-08
	PA4915	probable chemotaxis transducer	3.88795	1.36069e-299
	PA1215	hypothetical protein	3.87748	1.1317e-88
	PA0808	hypothetical protein	3.87661	9.47589e-100
	PA2107	hypothetical protein	3.86239	9.04585e-16
	PA0636	hypothetical protein	3.85812	1.58293e-13
	PA0634	hypothetical protein	3.85728	3.22489e-32
	PA4148	probable short-chain dehydrogenase	3.85198	1.51663e-15
	PA0637	conserved hypothetical protein	3.84603	1.90567e-13
ambD	PA2303	AmbD	3.83914	2.0776e-65
	PA0629	conserved hypothetical protein	3.8244	5.59843e-12
	PA0632	hypothetical protein	3.82076	1.4793e-27
	PA0451	conserved hypothetical protein	3.81642	2.51041e-164
	PA5220	hypothetical protein	3.81607	5.95507e-216
cttP	PA0180	chemotactic transducer for trichloroethylene [positive chemotaxis], CttP	3.80432	4.08237e-129
	PA0639	conserved hypothetical protein	3.79842	7.44652e-26
	PA0640	probable bacteriophage protein	3.79671	8.72e-21
	PA0459	probable ClpA/B protease ATP binding subunit	3.79556	3.84493e-91
	PA2183	hypothetical protein	3.79319	7.87862e-65
	PA0628	conserved hypothetical protein	3.78751	1.67797e-24
aprF	PA1248	Alkaline protease secretion outer membrane protein AprF precursor	3.78528	6.59101e-121
lip3	PA2364	Lip3	3.78524	4.33051e-92
	PA2173	hypothetical protein	3.77791	3.12396e-61
	PA2158	probable alcohol dehydrogenase (Zn-dependent)	3.77328	3.70753e-86
	PA3249	probable transcriptional regulator	3.773	4.86327e-115
opdB	PA2700	proline porin OpdB	3.76504	7.20759e-114
bkdA1	PA2247	2-oxoisovalerate dehydrogenase (alpha subunit)	3.76353	1.72613e-112
	PA3252	probable permease of ABC transporter	3.75978	1.0545e-73
	PA1852	hypothetical protein	3.7515	2.81686e-163
	PA3957	probable short-chain dehydrogenase	3.74396	1.58237e-221
	PA0626	hypothetical protein	3.74273	1.65601e-21
	PA1219	hypothetical protein	3.7384	1.61811e-18
	PA0633	hypothetical protein	3.72786	2.83711e-33
	PA2165	probable glycogen synthase	3.72022	3.70839e-86
	PA2475	probable cytochrome P450	3.70703	1.60507e-111
	PA3772	hypothetical protein	3.70591	3.3686e-23
	PA0641	probable bacteriophage protein	3.70421	1.16801e-12
	PA1404	hypothetical protein	3.70077	9.86262e-210
	PA1895	hypothetical protein	3.7001	9.76803e-51
	PA0630	hypothetical protein	3.69351	7.64682e-28
	PA0638	probable bacteriophage protein	3.68405	9.18016e-23
	PA1212	probable major facilitator superfamily (MFS) transporter	3.68227	1.26965e-80
	PA0619	probable bacteriophage protein	3.67185	6.81829e-27
	PA1730	conserved hypothetical protein	3.66761	1.33407e-161
	PA1731	conserved hypothetical protein	3.63272	6.39008e-72
	PA2177	probable sensor/response regulator hybrid	3.63265	5.50306e-153
	PA1214	hypothetical protein	3.62954	3.33122e-31
	PA4112	probable sensor/response regulator hybrid	3.62708	3.49836e-93
rmcA	PA0575	redox regulator of c_di_GMP, RmcA	3.62656	5.75575e-240
	PA3365	probable chaperone	3.61834	9.47852e-242
coxB	PA0105	cytochrome c oxidase, subunit II	3.61813	5.02537e-71
	PA4702	hypothetical protein	3.61699	4.21207e-195
amiR	PA3363	aliphatic amidase regulator	3.61004	2.49649e-78
	PA0617	probable bacteriophage protein	3.60839	1.33065e-19
AS2779	PA2768.1	AS2779	3.6068	8.74407e-29
osmC	PA0059	osmotically inducible protein OsmC	3.5978	1.08019e-115
	PA5219	hypothetical protein	3.58824	1.39623e-57
	PA4362	hypothetical protein	3.58376	1.41205e-76
	PA0007	hypothetical protein	3.5792	2.2886e-66
tadG	PA4297	TadG	3.57727	1.35419e-87
	PA2139	hypothetical protein	3.57358	0.000523263
aprX	PA1245	AprX	3.56646	1.07488e-107
	PA2552	probable acyl-CoA dehydrogenase	3.5652	1.15032e-65
cioB	PA3929	cyanide insensitive terminal oxidase	3.56005	6.68071e-256
cupE6	PA4653	Adhesin-like protein CupE6	3.55487	2.11462e-92
	PA3709	probable major facilitator superfamily (MFS) transporter	3.55125	3.44809e-143
hutH	PA5098	histidine ammonia-lyase	3.53976	1.58121e-109
	PA0621	conserved hypothetical protein	3.53697	9.32629e-33
	PA2452	hypothetical protein	3.5299	8.33502e-12
aprE	PA1247	alkaline protease secretion protein AprE	3.52738	6.87013e-104
pprB	PA4296	two-component response regulator, PprB	3.52576	2.32885e-224
	PA2555	probable AMP-binding enzyme	3.52489	3.18934e-35
	PA4573	hypothetical protein	3.52316	5.51e-78
	PA3370	hypothetical protein	3.51861	4.06541e-110
ambC	PA2304	AmbC	3.51807	4.10152e-61
	PA1323	hypothetical protein	3.51119	4.10779e-101
	PA0109	hypothetical protein	3.503	1.58039e-288
	PA0642	hypothetical protein	3.49226	1.17818e-26
	PA0618	probable bacteriophage protein	3.4634	1.56084e-19
	PA2554	probable short-chain dehydrogenase	3.45843	9.98134e-65
	PA2150	conserved hypothetical protein	3.45472	3.92075e-45
	PA0620	probable bacteriophage protein	3.44158	2.82525e-28
	PA2553	probable acyl-CoA thiolase	3.44138	1.81257e-63
	PA1351	probable sigma-70 factor, ECF subfamily	3.43675	8.01085e-42
	PA0111	hypothetical protein	3.43182	6.67422e-52
	PA3785	putative copper binding protein	3.43016	5.19553e-244
pyoS5	PA0985	pyocin S5	3.42388	5.66256e-49
	PA3734	hypothetical protein	3.41593	5.5187e-35
	PA0565	conserved hypothetical protein	3.40547	4.23208e-149
	PA3289	hypothetical protein	3.40076	1.71689e-262
	PA0557	hypothetical protein	3.40064	1.18359e-75
alpE	PA0911	AlpE	3.39909	1.38905e-44
	PA2423	hypothetical protein	3.38385	4.53734e-68
	PA2114	probable major facilitator superfamily (MFS) transporter	3.38143	0
	PA1213	hypothetical protein	3.38134	3.87676e-27
	PA1324	hypothetical protein	3.38069	3.92492e-90
	PA0713	hypothetical protein	3.37973	1.52154e-66
	PA0616	R2 pyocin membrane-piercing spike	3.37659	4.84767e-28
	PA1327	probable protease	3.36407	5.5534e-270
aprD	PA1246	alkaline protease secretion protein AprD	3.36336	3.70067e-98
	PA2152	probable trehalose synthase	3.36228	8.8142e-82
	PA2318	hypothetical protein	3.35812	1.28784e-104
fusA2	PA2071	elongation factor G	3.35803	3.90313e-140
pslO	PA2245	hypothetical protein	3.32394	3.02677e-41
	PA2701	probable major facilitator superfamily (MFS) transporter	3.31595	1.99112e-61
	PA3858	probable amino acid-binding protein	3.30977	4.37187e-253
	PA1732	conserved hypothetical protein	3.30787	3.92827e-62
	PA2187	hypothetical protein	3.30575	2.16204e-19
alpC	PA0909	AlpC	3.30464	1.47208e-70
	PA2176	hypothetical protein	3.29944	2.1749e-54
rgsA	PA2958.1	RgsA	3.2895	1.81498e-49
	PA0747	probable aldehyde dehydrogenase	3.28666	1.13446e-128
	PA0256	hypothetical protein	3.28577	5.85282e-194
	PA4312	conserved hypothetical protein	3.27562	6.73932e-153
	PA0643	hypothetical protein	3.2755	2.41878e-36
	PA4041	hypothetical protein	3.24831	6.857e-108
	PA4877	hypothetical protein	3.24357	5.00327e-86
osmE	PA4876	osmotically inducible lipoprotein OsmE	3.24346	7.42056e-196
piv	PA4175	protease IV	3.23724	4.38372e-274
	PA0614	hypothetical protein	3.23596	1.04702e-20
	PA4570	hypothetical protein	3.2258	0.000339428
	PA3040	conserved hypothetical protein	3.21728	2.66369e-102
	PA3371	hypothetical protein	3.21416	5.37185e-133
	PA0110	hypothetical protein	3.21226	1.80411e-50
	PA4128	conserved hypothetical protein	3.20287	1.6068e-31
mdcA	PA0208	malonate decarboxylase alpha subunit	3.20048	9.87166e-72
	PA2030	hypothetical protein	3.19055	2.81313e-76
opdO	PA2113	pyroglutamate porin OpdO	3.18872	6.38347e-119
alpB	PA0908	AlpB	3.18508	1.89319e-51
fpvB	PA4168	second ferric pyoverdine receptor FpvB	3.184	8.91572e-19
pvdI	PA2402	pyoverdine peptide synthetase	3.18241	1.20397e-06
	PA2878	hypothetical protein	3.1778	1.35718e-12
pqsA	PA0996	PqsA	3.16759	1.71557e-28
hcnC	PA2195	hydrogen cyanide synthase HcnC	3.16745	3.87131e-58
	PA0572	hypothetical protein	3.16634	1.068e-111
	PA2031	hypothetical protein	3.16534	6.60532e-58
rsmZ	PA3621.1	regulatory RNA RsmZ	3.15555	5.76783e-45
	PA1385	probable glycosyl transferase	3.15434	2.92399e-42
cupA5	PA2132	chaperone CupA5	3.15204	1.84794e-07
	PA2920	probable chemotaxis transducer	3.13929	0
	PA2111	hypothetical protein	3.13893	2.41976e-98
	PA4121	conserved hypothetical protein	3.13754	5.35426e-57
alpD	PA0910	AlpD	3.12939	3.21412e-63
cupA4	PA2131	fimbrial subunit CupA4	3.12832	2.21554e-09
	PA3710	probable GMC-type oxidoreductase	3.12538	3.2352e-149
	PA0646	hypothetical protein	3.11957	1.4923e-39
	PA1348	hypothetical protein	3.11644	1.17405e-73
pcoA	PA2065	copper resistance protein A precursor	3.11211	2.10233e-24
amiC	PA3364	aliphatic amidase expression-regulating protein	3.09725	1.34876e-117
	PA2319	probable transposase	3.09684	2.23362e-39
	PA4172	probable nuclease	3.09673	3.31458e-37
	PA1932	probable hydroxylase molybdopterin-containing subunit	3.08239	1.19564e-30
	PA5097	probable amino acid permease	3.07838	4.87317e-36
	PA0483	probable acetyltransferase	3.0716	6.78289e-170
	PA4471	hypothetical protein	3.0694	4.24852e-05
amiE	PA3366	aliphatic amidase	3.06615	2.33351e-80
pvdD	PA2399	pyoverdine synthetase D	3.06241	4.83646e-08
	PA0112	hypothetical protein	3.04752	1.11007e-31
	PA0445	probable transposase	3.0386	7.57041e-08
	PA2182	hypothetical protein	3.03623	1.11113e-30
	PA4680	hypothetical protein	3.0282	4.82809e-34
	PA2592	probable periplasmic spermidine/putrescine-binding protein	3.02523	2.5615e-124
	PA1167	hypothetical protein	3.01868	5.15102e-175
	PA3261	hypothetical protein	3.00387	6.29769e-143
	PA1641	hypothetical protein	2.99287	3.51926e-134
	PA0647	hypothetical protein	2.98961	3.38342e-52
	PA2109	hypothetical protein	2.98927	1.7787e-56
	PA0644	hypothetical protein	2.98662	3.98926e-38
	PA0567	conserved hypothetical protein	2.98559	2.55418e-163
	PA3921	probable transcriptional regulator	2.98033	1.6042e-121
	PA0645	hypothetical protein	2.97067	1.31154e-38
prrF2	PA4704.2	regulatory RNA PrrF2	2.96651	0.000352062
dppA2	PA4497	probable binding protein component of ABC transporter	2.96531	2.3751e-129
mdcC	PA0210	malonate decarboxylase delta subunit	2.95489	6.30846e-16
	PA1894	hypothetical protein	2.9481	9.37793e-60
lipA	PA2862	lactonizing lipase precursor	2.94304	4.86864e-30
pqqB	PA1986	pyrroloquinoline quinone biosynthesis protein B	2.92046	2.4229e-43
	PA1650	probable transporter	2.90444	3.15486e-55
	PA2110	hypothetical protein	2.90306	5.30223e-78
hpcD	PA4125	5-carboxymethyl-2-hydroxymuconate isomerase	2.90072	1.56377e-65
	PA2135	probable transporter	2.89925	3.26379e-35
	PA2448	putative hydrolase	2.89891	3.81393e-67
	PA4149	conserved hypothetical protein	2.89009	5.12473e-05
dppA1	PA4496	probable binding protein component of ABC transporter	2.88036	3.90559e-82
	PA2181	hypothetical protein	2.86506	1.89224e-13
	PA4788	hypothetical protein	2.8643	1.00963e-100
pfpI	PA0355	protease PfpI	2.86161	4.84048e-104
	PA1891	hypothetical protein	2.85852	2.11236e-13
	PA2340	probable binding-protein-dependent maltose/mannitol transport protein	2.85709	5.24992e-06
	PA3231	hypothetical protein	2.85279	2.77221e-43
cspD	PA2622	cold-shock protein CspD	2.8512	2.48966e-107
	PA4681	hypothetical protein	2.84819	2.66024e-61
	PA2317	probable oxidoreductase	2.84819	5.56951e-115
hcnA	PA2193	hydrogen cyanide synthase HcnA	2.84062	1.74165e-24
	PA2588	probable transcriptional regulator	2.83817	6.40592e-47
	PA1112	conserved hypothetical protein	2.83555	2.18621e-91
	PA1765	hypothetical protein	2.83394	1.71309e-45
	PA4072	probable amino acid permease	2.8194	1.96076e-101
	PA1190	conserved hypothetical protein	2.81576	3.46646e-87
	PA3042	hypothetical protein	2.81524	9.84573e-60
	PA2002	conserved hypothetical protein	2.81318	2.00753e-73
	PA2544	hypothetical protein	2.81247	1.70592e-260
	PA3791	hypothetical protein	2.8101	4.64685e-150
	PA1944	hypothetical protein	2.80819	5.24426e-110
	PA0209	conserved hypothetical protein	2.80706	7.42648e-31
	PA2192	conserved hypothetical protein	2.80695	4.47832e-14
	PA0803	hypothetical protein	2.80635	1.48335e-59
vqsR	PA2591	VqsR	2.80461	1.83158e-195
AS1974-shorter1	PA0423.2	AS1974-shorter1	2.80408	3.21342e-123
pqqH	PA1990	PqqH	2.79873	3.06436e-40
	PA5106	conserved hypothetical protein	2.79792	5.99346e-119
	PA0585	hypothetical protein	2.79704	3.86807e-96
dctM	PA5169	DctM	2.79145	4.94905e-38
oprB	PA3186	Glucose/carbohydrate outer membrane porin OprB precursor	2.7878	0.00189063
	PA2451	hypothetical protein	2.78435	5.38164e-11
	PA2341	probable ATP-binding component of ABC maltose/mannitol transporter	2.78224	1.41294e-09
	PA3462	probable sensor/response regulator hybrid	2.7822	7.35052e-61
	PA1933	probable hydroxylase large subunit	2.7785	4.76394e-65
	PA0744	probable enoyl-CoA hydratase/isomerase	2.77258	2.39933e-126
vanB	PA4905	vanillate O-demethylase oxidoreductase	2.76966	3.00534e-15
	PA3041	hypothetical protein	2.76819	2.10126e-69
	PA2384	hypothetical protein	2.76718	5.59735e-17
rhlI	PA3476	autoinducer synthesis protein RhlI	2.76603	6.64519e-175
	PA0613	hypothetical protein	2.76411	1.91496e-40
	PA3237	hypothetical protein	2.76101	0.00184432
	PA2188	probable alcohol dehydrogenase (Zn-dependent)	2.75742	6.44232e-19
	PA3369	hypothetical protein	2.74065	2.10765e-62
prpD	PA0792	propionate catabolic protein PrpD	2.73953	2.70199e-114
AS1974	PA0423.1	AS1974	2.739	6.99791e-128
	PA0656	probable HIT family protein	2.73658	1.38475e-169
pra	PA4590	protein activator	2.73558	8.75242e-80
roeA	PA1107	RoeA	2.73227	1.70199e-31
caiX	PA5388	CaiX	2.73041	1.2757e-21
	PA1945	probable transcriptional regulator	2.7291	2.93033e-57
gcvP1	PA5213	glycine cleavage system protein P1	2.72825	6.9817e-114
	PA1571	hypothetical protein	2.72101	7.24355e-38
	PA2562	hypothetical protein	2.71906	1.99773e-63
	PA3253	probable permease of ABC transporter	2.71819	4.02026e-63
acoR	PA4147	transcriptional regulator AcoR	2.71794	2.40416e-43
pqqC	PA1987	pyrroloquinoline quinone biosynthesis protein C	2.71624	2.85916e-60
	PA4467	hypothetical protein	2.71605	1.04116e-05
	PA4073	probable aldehyde dehydrogenase	2.71224	1.57913e-112
phuR	PA4710	Heme/Hemoglobin uptake outer membrane receptor PhuR precursor	2.70682	6.51046e-13
	PA4828	conserved hypothetical protein	2.70538	8.33451e-26
hsbR	PA3346	HptB-dependent secretion and biofilm regulator HsbR	2.70503	7.64509e-202
	PA2788	probable chemotaxis transducer	2.70303	9.22531e-76
	PA4143	probable toxin transporter	2.69898	5.15632e-40
	PA5096	probable binding protein component of ABC transporter	2.69516	1.68949e-72
plaB	PA2927	phospholipase B	2.69019	2.77584e-85
	PA2142	probable short-chain dehydrogenase	2.67816	1.00571e-30
	PA4122	conserved hypothetical protein	2.67707	2.97195e-49
	PA0875	conserved hypothetical protein	2.67694	2.75318e-31
lptF	PA3692	Lipotoxon F, LptF	2.67471	1.15676e-92
ptrB	PA0612	repressor, PtrB	2.67262	9.98389e-25
liuC	PA2013	putative 3-methylglutaconyl-CoA hydratase	2.67011	1.2936e-47
	PA1408	hypothetical protein	2.66748	4.80921e-128
	PA3784	hypothetical protein	2.66731	1.10288e-55
	PA2327	probable permease of ABC transporter	2.6631	9.98864e-68
	PA4677	hypothetical protein	2.66203	1.61825e-49
	PA2331	hypothetical protein	2.65751	1.44447e-152
	PA3216	hypothetical protein	2.65641	1.26167e-89
	PA2345	conserved hypothetical protein	2.65569	9.02502e-119
	PA3023	conserved hypothetical protein	2.65318	7.91534e-114
dspI	PA0745	DspI	2.64943	1.96454e-91
	PA1415	hypothetical protein	2.64831	5.33254e-60
acnA	PA1562	aconitate hydratase 1	2.64462	1.0323e-92
pvdF	PA2396	pyoverdine synthetase F	2.64306	1.63965e-05
puuR	PA5103	PuuR	2.63922	9.32403e-103
	PA0648	hypothetical protein	2.63847	9.55271e-70
	PA2207	hypothetical protein	2.6341	6.06604e-08
rsaL	PA1431	regulatory protein RsaL	2.63109	6.17417e-76
qteE	PA2593	quorum threshold expression element, QteE	2.63052	1.09611e-14
	PA3773	hypothetical protein	2.62873	0.00143604
	PA0329	conserved hypothetical protein	2.6275	5.52132e-58
sodM	PA4468	superoxide dismutase	2.62481	0.000152383
	PA1893	hypothetical protein	2.62385	4.78095e-64
	PA4682	hypothetical protein	2.62051	1.13209e-42
cupA3	PA2130	usher CupA3	2.61884	1.44975e-09
	PA4913	probable binding protein component of ABC transporter	2.61533	2.68726e-54
	PA3691	hypothetical protein	2.61184	8.92374e-94
hcpA	PA1512	secreted protein Hcp	2.60559	2.98113e-12
hemO	PA0672	heme oxygenase	2.60556	0.00511821
	PA2916	hypothetical protein	2.59813	1.47017e-115
	PA0776	hypothetical protein	2.59041	2.29351e-50
amiL	PA3366.1	AmiL	2.58886	1.7734e-52
	PA0615	hypothetical protein	2.58825	5.84885e-41
	PA2485	hypothetical protein	2.58792	6.52315e-57
	PA3273	hypothetical protein	2.5868	2.03458e-52
	PA5178	conserved hypothetical protein	2.58222	9.20447e-32
	PA0714	hypothetical protein	2.58116	7.08873e-51
ambB	PA2305	AmbB	2.581	5.74244e-45
	PA1897	hypothetical protein	2.57932	8.01355e-38
mapZ	PA4608	MapZ	2.57494	7.00884e-111
	PA1896	hypothetical protein	2.57328	3.27128e-36
	PA3234	probable sodium:solute symporter	2.57323	5.14175e-21
rhlR	PA3477	transcriptional regulator RhlR	2.57024	6.78928e-122
	PA2301	hypothetical protein	2.56459	1.26014e-34
	PA4171	probable protease	2.56417	6.66701e-48
	PA3362	hypothetical protein	2.56386	1.00262e-89
	PA0027	hypothetical protein	2.56138	2.18505e-77
	PA1358	hypothetical protein	2.56101	7.29996e-119
IGR2780	PA2770.1	IGR2780	2.5504	0.0175055
rpoS	PA3622	sigma factor RpoS	2.54741	5.11443e-155
	PA0540	hypothetical protein	2.54612	3.39915e-110
qscR	PA1898	quorum-sensing control repressor	2.54043	2.71609e-15
plcR	PA0843	phospholipase accessory protein PlcR precursor	2.52644	2.56896e-31
mscL	PA4614	conductance mechanosensitive channel	2.52448	7.98809e-96
	PA2751	conserved hypothetical protein	2.52253	1.27699e-50
	PA3945	conserved hypothetical protein	2.52138	1.91265e-93
pqqE	PA1989	pyrroloquinoline quinone biosynthesis protein E	2.51472	1.16253e-39
	PA5546	conserved hypothetical protein	2.5075	2.63646e-238
	PA4100	probable dehydrogenase	2.50237	6.37526e-83
	PA0813	hypothetical protein	2.50101	5.34449e-24
	PA4781	cyclic di-GMP phosphodiesterase	2.50096	5.44635e-53
ptrC	PA2486	Pseudomonas type III repressor gene C, PtrC	2.49847	2.52111e-61
	PA3089	hypothetical protein	2.49796	1.35424e-129
	PA1111	hypothetical protein	2.49774	1.46071e-31
	PA1135	conserved hypothetical protein	2.49429	1.77932e-87
gcvH2	PA2446	glycine cleavage system protein H2	2.49213	9.94067e-113
	PA2816	hypothetical protein	2.48431	1.16182e-83
	PA2112	conserved hypothetical protein	2.47546	1.24982e-53
	PA1892	hypothetical protein	2.4721	1.0672e-51
	PA0543	hypothetical protein	2.46871	5.76189e-75
	PA2722	hypothetical protein	2.46866	7.61352e-41
	PA2224	hypothetical protein	2.46319	6.81969e-40
mdcD	PA0211	malonate decarboxylase beta subunit	2.4619	3.7812e-32
mdcE	PA0212	malonate decarboxylase gamma subunit	2.45418	3.92728e-33
	PA3235	conserved hypothetical protein	2.44642	1.3563e-11
	PA0038	hypothetical protein	2.44248	2.16398e-91
	PA2330	hypothetical protein	2.44214	1.5586e-79
	PA1921	hypothetical protein	2.44047	2.0332e-22
	PA2580	conserved hypothetical protein	2.43834	1.08199e-74
	PA2098	probable esterase/deacetylase	2.43755	2.58838e-06
	PA4880	probable bacterioferritin	2.43472	5.79428e-48
dctQ	PA5168	DctQ	2.43266	6.48232e-23
nasA	PA1783	nitrate transporter	2.43224	0.00615736
	PA3426	probable enoyl CoA-hydratase/isomerase	2.42958	6.32529e-62
	PA3623	conserved hypothetical protein	2.42776	2.66611e-44
	PA2213	probable porin	2.42746	8.71189e-05
	PA2046	hypothetical protein	2.42205	8.29682e-29
	PA2145	hypothetical protein	2.42023	3.62151e-21
	PA2326	hypothetical protein	2.4197	6.13709e-26
	PA4874	conserved hypothetical protein	2.41908	6.90071e-162
	PA0983	conserved hypothetical protein	2.41016	7.61655e-102
liuD	PA2012	methylcrotonyl-CoA carboxylase, alpha-subunit (biotin-containing)	2.39446	1.01674e-103
	PA1762	hypothetical protein	2.39127	1.0966e-54
	PA1753	conserved hypothetical protein	2.38816	6.40387e-81
hpcC	PA4123	5-carboxy-2-hydroxymuconate semialdehyde dehydrogenase	2.38363	3.79709e-79
	PA0850	hypothetical protein	2.38296	2.23858e-43
bswR	PA2780	bacterial swarming regulator BswR	2.38261	2.94683e-20
	PA3825	Cyclic-guanylate-specific phosphodiesterase	2.38176	8.06355e-78
xdhB	PA1523	xanthine dehydrogenase	2.37897	6.24934e-40
hsbA	PA3347	HptB-dependent secretion and biofilm anti anti-sigma factor HsbA	2.37742	3.61564e-217
	PA2777	conserved hypothetical protein	2.37663	6.58771e-33
	PA2804	hypothetical protein	2.37587	0.0335569
aprI	PA1250	alkaline proteinase inhibitor AprI	2.37324	8.52392e-107
pslA	PA2231	PslA	2.36771	9.32286e-150
fumC1	PA4470	fumarate hydratase	2.36767	0.000139735
sdaA	PA2443	L-serine dehydratase	2.36209	5.69998e-94
	PA2034	hypothetical protein	2.35788	2.74123e-08
	PA1168	hypothetical protein	2.3521	2.7012e-45
rbsA	PA1947	ribose transport protein RbsA	2.34722	2.03964e-40
	PA2136	hypothetical protein	2.34188	9.76457e-07
	PA0039	hypothetical protein	2.34039	3.61949e-62
	PA4144	probable outer membrane protein precursor	2.33671	7.67544e-09
lipH	PA2863	lipase modulator protein	2.33309	1.27709e-05
mtlD	PA2342	mannitol dehydrogenase	2.33173	0.00286265
	PA2099	probable short-chain dehydrogenase	2.32797	7.48547e-06
dctP	PA5167	DctP	2.32697	3.68265e-43
	PA0028	hypothetical protein	2.32299	1.06569e-53
	PA1545	hypothetical protein	2.31939	6.18218e-37
	PA4382	hypothetical protein	2.31873	0.00353401
	PA2531	probable aminotransferase	2.31786	0.000830789
	PA3090	hypothetical protein	2.31738	4.72226e-13
	PA5395	conserved hypothetical protein	2.31714	7.42095e-42
	PA3461	conserved hypothetical protein	2.31647	6.44712e-89
	PA2376	probable transcriptional regulator	2.31566	5.26346e-45
	PA2328	hypothetical protein	2.31433	1.00456e-67
	PA1065	conserved hypothetical protein	2.31126	4.30832e-101
	PA2421	hypothetical protein	2.30469	0.0396388
eutB	PA4024	ethanolamine-ammonia lyase, large subunit, EutB	2.2903	2.52034e-57
	PA0704	probable amidase	2.27886	2.92561e-59
	PA3233	hypothetical protein	2.27808	2.50364e-11
	PA3786	hypothetical protein	2.27669	3.53857e-127
	PA2883	hypothetical protein	2.27609	4.03391e-68
	PA4071	hypothetical protein	2.27549	1.66064e-78
eutC	PA4025	ethanolamine-ammonia lyase, small subunit, EutC	2.26447	9.08501e-44
	PA2329	probable ATP-binding component of ABC transporter	2.26051	1.06204e-34
	PA3712	hypothetical protein	2.25799	3.56228e-54
mexK	PA3676	MexK	2.24819	6.71417e-126
pqqD	PA1988	pyrroloquinoline quinone biosynthesis protein D	2.24277	1.50365e-43
	PA2314	probable major facilitator superfamily (MFS) transporter	2.2425	1.08968e-05
lasR	PA1430	transcriptional regulator LasR	2.24116	1.82143e-163
liuB	PA2014	methylcrotonyl-CoA carboxylase, beta-subunit	2.23825	2.42953e-81
hcnB	PA2194	hydrogen cyanide synthase HcnB	2.23534	2.45827e-30
	PA1470	probable short-chain dehydrogenase	2.23059	9.20851e-79
	PA1575	hypothetical protein	2.22859	9.57018e-101
	PA2506	hypothetical protein	2.22831	0.00280283
	PA1350	hypothetical protein	2.2247	5.23951e-64
	PA1940	hypothetical protein	2.21701	1.08061e-55
phhA	PA0872	phenylalanine-4-hydroxylase	2.21647	9.83257e-96
	PA1118	hypothetical protein	2.20431	3.94596e-121
	PA2557	probable AMP-binding enzyme	2.20391	4.81081e-45
pslB	PA2232	PslB	2.20341	2.03532e-44
	PA1123	hypothetical protein	2.20122	1.12153e-25
	PA0671	hypothetical protein	2.20026	6.45313e-14
	PA3187	probable ATP-binding component of ABC transporter	2.19981	0.0325649
exaC	PA1984	NAD+ dependent aldehyde dehydrogenase ExaC	2.19735	0.0356942
	PA2223	hypothetical protein	2.19701	8.24561e-63
hdhA	PA4022	hydrazone dehydrogenase, HdhA	2.19686	4.06869e-53
	PA1761	hypothetical protein	2.195	1.25089e-46
	PA4713	hypothetical protein	2.19243	3.90026e-29
	PA4523	hypothetical protein	2.18931	3.17802e-51
	PA2841	probable enoyl-CoA hydratase/isomerase	2.18854	9.02546e-45
plcB	PA0026	phospholipase C, PlcB	2.18281	5.37393e-90
bphP	PA4117	bacterial phytochrome, BphP	2.17786	2.33488e-172
	PA1347	probable transcriptional regulator	2.17716	4.67664e-05
qsrO	PA2226	QsrO	2.17628	2.72411e-53
	PA1211	hypothetical protein	2.17168	4.69646e-19
ada	PA2118	O6-methylguanine-DNA methyltransferase	2.16013	5.81502e-76
	PA1943	hypothetical protein	2.15368	5.48628e-44
	PA2097	probable flavin-binding monooxygenase	2.14581	2.26489e-24
	PA2917	probable transcriptional regulator	2.14496	1.65625e-61
dctA	PA1183	C4-dicarboxylate transport protein	2.14187	2.53819e-27
xcpP	PA3104	secretion protein XcpP	2.12436	3.95626e-89
fadH2	PA4814	2,4-dienoyl-CoA reductase FadH2	2.12345	0.000557935
	PA5480	hypothetical protein	2.1231	7.93283e-08
hpcB	PA4124	homoprotocatechuate 2,3-dioxygenase	2.11721	5.66944e-86
cynS	PA2052	cyanate lyase	2.11482	1.51779e-38
	PA3788	hypothetical protein	2.11227	2.31883e-105
eraR	PA1980	response regulator EraR	2.10696	5.83546e-11
nirB	PA1781	assimilatory nitrite reductase large subunit	2.10574	1.16163e-05
	PA2781	hypothetical protein	2.10147	3.57073e-33
	PA2048	hypothetical protein	2.10146	1.49749e-20
	PA3140	hypothetical protein	2.09862	3.43015e-38
	PA2222	hypothetical protein	2.08328	1.93018e-62
	PA4469	hypothetical protein	2.0827	0.000596275
	PA2070	hypothetical protein	2.0785	6.53494e-20
	PA3091	hypothetical protein	2.07839	1.8976e-53
	PA1345	hypothetical protein	2.07568	9.62222e-39
gcvP2	PA2445	glycine cleavage system protein P2	2.07144	2.06483e-55
	PA2779	hypothetical protein	2.06693	1.5205e-37
	PA3460	probable acetyltransferase	2.06398	1.32779e-80
	PA2084	probable asparagine synthetase	2.06393	1.68211e-46
	PA4327	hypothetical protein	2.06362	8.15677e-25
pslC	PA2233	PslC	2.06349	4.47686e-21
	PA5095	probable permease of ABC transporter	2.05679	6.46145e-39
liuA	PA2015	putative isovaleryl-CoA dehydrogenase	2.05575	2.86766e-48
	PA0982	hypothetical protein	2.05402	4.27519e-38
	PA3846	hypothetical protein	2.0489	3.22695e-88
	PA0731	hypothetical protein	2.04601	1.19635e-48
	PA3354	hypothetical protein	2.04235	5.10992e-95
pslG	PA2237	PslG	2.04075	2.76655e-55
	PA4786	probable short-chain dehydrogenase	2.03465	8.42322e-101
hxuA	PA1302	HxuA	2.02803	9.26555e-40
prrH	PA4704.3	PrrH	2.02511	4.47675e-07
	PA4926	conserved hypothetical protein	2.02449	3.94304e-62
alkB2	PA1525	alkane-1-monooxygenase 2	2.02383	2.36524e-12
rbsK	PA1950	ribokinase	2.02306	4.47955e-56
	PA0737	hypothetical protein	2.02271	1.84518e-22
eraS	PA1979	sensor kinase, EraS	2.02161	0.00013467
	PA4495	hypothetical protein	2.01973	1.70132e-59
	PA0290	putative diguanylate cyclase	2.0194	1.75657e-91
cdrB	PA4624	cyclic diguanylate-regulated TPS partner B, CdrB	2.0167	6.44531e-70
	PA0814	Rid1 subfamily protein	2.01038	4.40108e-17
	PA1915	hypothetical protein	2.00229	1.11517e-63
	PA1970	hypothetical protein	1.99851	1.41258e-25
fiuR	PA0471	FiuR	1.99004	4.20951e-05
cupC3	PA0994	usher CupC3	1.98866	1.73852e-37
	PA3740	hypothetical protein	1.98634	2.98992e-61
	PA3429	probable epoxide hydrolase	1.98586	2.7386e-27
sagS	PA2824	surface attachment and growth sensor hybrid, SagS	1.98491	7.66874e-82
	PA5424	conserved hypothetical protein	1.98476	8.07505e-58
rsmA	PA0905	RsmA	1.98383	1.46942e-60
	PA1763	hypothetical protein	1.98194	5.90369e-17
pslH	PA2238	PslH	1.97912	1.18081e-20
	PA2618	hypothetical protein	1.97637	1.29451e-54
	PA1648	probable oxidoreductase	1.9738	4.69966e-70
cmrA	PA2047	chloramphenicol resistance activator CmrA	1.97369	1.87697e-52
	PA0214	probable acyl transferase	1.97308	6.05975e-18
	PA4785	probable acyl-CoA thiolase	1.96932	7.59592e-110
	PA2033	hypothetical protein	1.96716	6.47174e-08
	PA0828	probable transcriptional regulator	1.96674	7.15517e-10
pvdJ	PA2400	PvdJ	1.9651	3.12086e-09
crcZ	PA4726.11	CrcZ	1.96346	7.25868e-25
pslJ	PA2240	PslJ	1.96299	8.32096e-23
	PA3022	hypothetical protein	1.95944	1.40399e-88
	PA2490	conserved hypothetical protein	1.95935	2.54141e-82
	PA1760	probable transcriptional regulator	1.95299	6.50357e-46
	PA3795	probable oxidoreductase	1.94856	2.01956e-18
	PA1485	probable amino acid permease	1.94579	1.01059e-21
	PA3123	RidA subfamily protein	1.94116	2.33624e-151
clpS	PA2621	ClpS	1.93776	1.85941e-78
	PA2759	hypothetical protein	1.92904	8.80632e-26
phaD	PA5057	poly(3-hydroxyalkanoic acid) depolymerase	1.92402	1.5037e-91
lysP	PA4981	lysine-specific permease	1.92101	1.65267e-12
	PA2263	probable 2-hydroxyacid dehydrogenase	1.92062	4.80552e-09
aatJ	PA1342	putative acidic amino acid ABC transporter substrate-binding protein	1.91462	4.71512e-27
	PA3421	conserved hypothetical protein	1.91238	2.77037e-15
	PA4384	hypothetical protein	1.90788	3.71269e-25
	PA3287	conserved hypothetical protein	1.90546	3.69882e-19
	PA1819	probable amino acid permease	1.9034	7.41844e-101
	PA2225	hypothetical protein	1.90264	1.62523e-27
	PA4540	hypothetical protein	1.88637	0.000171464
	PA3315	probable permease of ABC transporter	1.88585	1.46715e-40
	PA0847	diguanylate cyclase	1.88192	1.5567e-88
	PA5271	hypothetical protein	1.88022	6.55743e-73
aroP2	PA0866	aromatic amino acid transport protein AroP2	1.87743	8.63678e-23
laoC	PA0366	LaoC	1.87731	2.90846e-52
foxA	PA2466	Ferrioxamine receptor FoxA	1.87553	8.53179e-09
ddaH	PA1195	dimethylarginine dimethylaminohydrolase DdaH	1.86999	3.37009e-34
	PA4150	probable dehydrogenase E1 component	1.86865	2.53406e-07
	PA1191	hypothetical protein	1.86813	9.46328e-92
	PA3496	hypothetical protein	1.86721	1.33875e-43
hmgR	PA2010	HmgR	1.86717	2.03406e-66
hpcG	PA4127	2-oxo-hept-3-ene-1,7-dioate hydratase	1.86704	3.90187e-25
atuH	PA2893	putative very-long chain acyl-CoA synthetase	1.86487	6.30456e-19
	PA1605	hypothetical protein	1.86231	2.01843e-38
	PA2794	pseudaminidase	1.85925	2.28349e-58
	PA3787	putative peptidase	1.85524	2.97762e-36
	PA0806	hypothetical protein	1.85516	1.85418e-10
	PA0959	hypothetical protein	1.84851	9.05904e-61
	PA0250	conserved hypothetical protein	1.84844	1.54903e-57
	PA0885	probable C4-dicarboxylate transporter	1.84727	2.69384e-05
	PA4040	hypothetical protein	1.84713	3.15713e-36
	PA3844	hypothetical protein	1.84596	1.35954e-58
	PA2422	hypothetical protein	1.84326	2.1523e-06
pirA	PA0931	ferric enterobactin receptor PirA	1.83114	6.16036e-24
phaC1	PA5056	poly(3-hydroxyalkanoic acid) synthase 1	1.82917	2.29066e-36
	PA1882	probable transporter	1.82585	4.35911e-07
	PA2221	conserved hypothetical protein	1.82392	3.63242e-11
	PA4108	cyclic di-GMP phosphodiesterase	1.818	5.37863e-48
	PA2799	hypothetical protein	1.81569	1.51017e-47
	PA0894	hypothetical protein	1.81297	1.41563e-20
	PA3316	probable permease of ABC transporter	1.80976	3.98979e-33
rsmY	PA0527.1	regulatory RNA RsmY	1.80833	2.5968e-06
	PA2870	diguanylate cyclase	1.80811	8.33453e-49
bphO	PA4116	heme oxygenase, BphO	1.80268	3.91805e-68
pslF	PA2236	PslF	1.79927	2.84919e-17
	PA2938	probable transporter	1.79783	2.68142e-23
	PA3459	probable glutamine amidotransferase	1.79502	4.75046e-53
laoB	PA0365	LaoB	1.79397	1.62499e-28
fdhA	PA5421	glutathione-independent formaldehyde dehydrogenase	1.79248	2.11249e-76
	PA4153	2,3-butanediol dehydrogenase	1.79072	4.25095e-13
	PA2807	hypothetical protein	1.79039	6.50494e-08
pslK	PA2241	PslL	1.78995	6.87945e-13
	PA5102	hypothetical protein	1.78833	3.79018e-21
	PA3919	conserved hypothetical protein	1.78714	4.74274e-88
lepA	PA4541	Pseudomonas aeruginosa-derived large extracellular protease, LepA	1.78608	1.464e-20
lhpO	PA1256	ABC transporter ATP-binding protein, LhpO	1.78463	7.01362e-06
	PA2668	hypothetical protein	1.78441	3.76101e-34
	PA4673.1	tRNA-Met	1.78431	0.00763015
	PA0829	probable hydrolase	1.78053	1.05074e-24
glyA2	PA2444	serine hydroxymethyltransferase	1.77912	2.07718e-58
	PA1649	probable short-chain dehydrogenase	1.7755	3.06225e-37
phuS	PA4709	PhuS	1.76661	2.36303e-05
	PA3180	hypothetical protein	1.76639	2.27006e-54
	PA0452	probable stomatin-like protein	1.76329	1.94654e-22
xcpZ	PA3095	general secretion pathway protein M	1.76119	2.6716e-28
hasR	PA3408	Heme uptake outer membrane receptor HasR precursor	1.75995	1.23523e-05
	PA2355	probable FMNH2-dependent monooxygenase	1.75685	6.18024e-05
	PA0187	hypothetical protein	1.755	1.05179e-11
	PA2659	hypothetical protein	1.74655	8.63364e-138
alkB1	PA2574	alkane-1-monooxygenase	1.74429	5.95119e-21
fapD	PA1953	FapD	1.74251	0.0357229
	PA2610	conserved hypothetical protein	1.74176	9.61048e-48
carP	PA0327	calcium-regulated beta-propeller protein CarP	1.74105	2.39596e-47
xcpQ	PA3105	general secretion pathway protein D	1.73813	3.25211e-80
xdhA	PA1524	xanthine dehydrogenase	1.73603	2.91046e-24
amrZ	PA3385	alginate and motility regulator Z	1.73539	1.73625e-15
fiuA	PA0470	Ferrichrome receptor FiuA	1.73477	1.0288e-09
phrY	PA5204.1	PhrY	1.73338	0.0168644
	PA0819	hypothetical protein	1.73166	3.73805e-05
	PA3430	probable aldolase	1.72872	2.99336e-55
	PA1208	conserved hypothetical protein	1.72867	5.12275e-20
ansB	PA1337	glutaminase-asparaginase	1.72617	5.1402e-21
dpkA	PA1252	DpkA	1.72531	4.88179e-70
	PA3867	probable DNA invertase	1.72495	2.99773e-31
pcrR	PA1704	transcriptional regulator protein PcrR	1.72345	3.14419e-24
lpd3	PA4829	dihydrolipoamide dehydrogenase 3	1.72341	3.31129e-65
yfiR	PA1121	YfiR	1.72267	7.15539e-61
	PA3413	conserved hypothetical protein	1.72103	1.7121e-08
crfX	PA1774	CrfX protein	1.72042	4.7812e-37
	PA4313	hypothetical protein	1.71999	1.47919e-18
	PA1392	hypothetical protein	1.71987	7.26244e-37
	PA0742	hypothetical protein	1.7188	0.000105347
	PA3142	integrase	1.7156	2.48759e-71
	PA5093	probable histidine/phenylalanine ammonia-lyase	1.7155	8.15321e-44
bdlA	PA1423	BdlA	1.71513	2.53738e-16
	PA1200	conserved hypothetical protein	1.7112	2.98709e-53
lhpK	PA1255	D-hydroxyproline epimerase, LhpK	1.70978	0.000176771
	PA1939	hypothetical protein	1.70902	1.40146e-81
	PA2108	probable decarboxylase	1.70894	7.80525e-25
rbsR	PA1949	ribose operon repressor RbsR	1.70697	2.96298e-29
	PA4015	conserved hypothetical protein	1.70575	9.88132e-78
	PA2338	probable binding protein component of ABC maltose/mannitol transporter	1.70302	2.36394e-10
algA	PA3551	phosphomannose isomerase / guanosine 5'-diphospho-D-mannose pyrophosphorylase	1.70244	2.53143e-18
acsA	PA0887	acetyl-coenzyme A synthetase	1.70235	7.52438e-20
	PA0397	probable cation efflux system protein	1.70182	6.27414e-71
	PA4290	probable chemotaxis transducer	1.70181	3.47096e-09
sprP	PA1242	SprP	1.70034	1.9265e-51
	PA0306.1	Uncharacterized protein	1.69636	2.13913e-65
stk1	PA1671	Stk1	1.69499	0.000361962
	PA3497	hypothetical protein	1.69323	3.10796e-06
vreR	PA0676	sigma factor regulator, VreR	1.69277	3.1294e-16
pfeA	PA2688	Ferric enterobactin receptor, outer membrane protein PfeA precursor	1.68849	1.70655e-07
mexS	PA2491	MexS	1.68764	1.60544e-87
	PA0990	conserved hypothetical protein	1.68569	1.02845e-08
ligD	PA2138	Multifunctional non-homologous end joining protein LigD	1.68541	6.55546e-24
	PA1764	hypothetical protein	1.68158	1.79537e-13
	PA2838	probable transcriptional regulator	1.68144	0.000302402
	PA4039	hypothetical protein	1.67776	7.03427e-13
prrF1	PA4704.1	regulatory RNA PrrF1	1.67291	3.77306e-08
	PA0784	probable transcriptional regulator	1.67085	1.44264e-109
	PA2351	probable permease of ABC transporter	1.66538	0.00106143
	PA3229	hypothetical protein	1.66526	3.18816e-29
acoB	PA4151	acetoin catabolism protein AcoB	1.6612	4.13506e-11
	PA1974	hypothetical protein	1.65968	0.0186148
	PA0952	hypothetical protein	1.65963	7.7317e-23
	PA5460	hypothetical protein	1.65278	3.50948e-11
	PA1942	hypothetical protein	1.65167	1.73334e-35
	PA2377	hypothetical protein	1.64781	4.02805e-18
	PA5363	hypothetical protein	1.64632	1.35713e-25
liuE	PA2011	3-hydroxy-3-methylglutaryl-CoA lyase	1.64422	1.51511e-68
	PA5094	probable ATP-binding component of ABC transporter	1.6385	2.7386e-27
vqsM	PA2227	AraC-type transcriptional regulator VqsM	1.62912	1.66352e-30
	PA2262	probable 2-ketogluconate transporter	1.62747	1.44457e-09
	PA1606	hypothetical protein	1.62261	5.04724e-20
hutG	PA5091	N-formylglutamate amidohydrolase	1.62204	2.05028e-45
fiuI	PA0472	FiuI	1.62103	0.00328084
cbpA	PA4704	cAMP-binding protein A	1.61993	1.50104e-16
	PA3789	hypothetical protein	1.61813	1.18157e-53
	PA2919	hypothetical protein	1.61653	0.00111424
bfd	PA3530	bacterioferritin-associated ferredoxin Bfd	1.61107	1.03865e-06
	PA5210	probable secretion pathway ATPase	1.61021	2.40061e-99
	PA1617	probable AMP-binding enzyme	1.6094	2.48816e-42
pys2	PA1150	pyocin S2	1.60696	6.14767e-16
	PA1507	probable transporter	1.60421	1.26977e-17
	PA0851	hypothetical protein	1.60362	3.40704e-19
	PA2275	probable alcohol dehydrogenase (Zn-dependent)	1.60176	3.78229e-08
	PA2456	hypothetical protein	1.59841	2.4132e-14
qslA	PA1244	QslA	1.5974	1.10669e-80
	PA2431	hypothetical protein	1.59716	1.78514e-18
	PA4137	probable porin	1.59714	0.000683203
P5	PA0836.1	P5	1.59686	0.00838387
pslI	PA2239	PslI	1.59662	7.59376e-17
	PA2430	conserved hypothetical protein	1.59543	1.84146e-41
pfeR	PA2686	two-component response regulator PfeR	1.59081	2.21106e-06
	PA2869	hypothetical protein	1.58751	7.16373e-25
liuR	PA2016	regulator of liu genes	1.58615	1.6825e-12
ptrA	PA2808	Pseudomonas type III repressor A	1.58504	0.0453874
	PA2435	probable cation-transporting P-type ATPase	1.58477	2.69141e-19
	PA5186	probable iron-containing alcohol dehydrogenase	1.58462	8.12945e-29
hutI	PA5092	imidazolone-5-propionate hydrolase HutI	1.58428	1.26837e-37
pqsH	PA2587	probable FAD-dependent monooxygenase	1.57903	7.24538e-44
	PA0732	hypothetical protein	1.57237	1.21503e-59
	PA5348	probable DNA-binding protein	1.57073	2.93259e-26
	PA0505	hypothetical protein	1.5701	2.29378e-38
sphA	PA5325	SphA	1.5695	6.46039e-06
	PA2228	hypothetical protein	1.56868	1.72897e-20
mexJ	PA3677	MexJ	1.56746	1.74611e-73
	PA2568	hypothetical protein	1.56731	4.0985e-34
	PA2604	conserved hypothetical protein	1.56288	1.02975e-133
	PA2763	hypothetical protein	1.56186	7.89257e-06
exaB	PA1983	cytochrome c550	1.55858	0.0495334
	PA0960	hypothetical protein	1.55523	1.41147e-37
	PA1826	probable transcriptional regulator	1.55519	3.72005e-36
exbB2	PA0693	transport protein ExbB2	1.55336	3.18543e-07
katN	PA2185	non-heme catalase KatN	1.55292	5.90924e-21
P30	PA4726.2	P30	1.55252	0.000620474
rbsC	PA1948	membrane protein component of ABC ribose transporter	1.54785	8.12361e-22
fpvG	PA2403	FpvG	1.54546	1.85318e-14
	PA0853	probable oxidoreductase	1.5454	6.17232e-20
	PA4338	hypothetical protein	1.54246	1.03442e-39
	PA1134	hypothetical protein	1.54238	0.00395482
	PA1474	hypothetical protein	1.54183	2.32204e-71
cupB3	PA4084	usher CupB3	1.5418	1.74008e-12
	PA2764	hypothetical protein	1.5416	3.11547e-57
	PA1737	probable 3-hydroxyacyl-CoA dehydrogenase	1.54007	2.29336e-78
	PA2676	probable type II secretion system protein	1.53956	0.000158801
algR	PA5261	alginate biosynthesis regulatory protein AlgR	1.53807	9.60164e-42
fapC	PA1954	FapC	1.53684	0.01845
	PA3596	probable methylated-DNA--protein-cysteine methyltransferase	1.53681	7.70674e-21
atuG	PA2892	GCase, alpha-subunit (biotin-containing)	1.53616	2.61803e-10
	PA0981	hypothetical protein	1.53072	4.10994e-27
	PA2658	hypothetical protein	1.52296	1.89964e-73
	PA1390	probable glycosyl transferase	1.52025	1.71932e-34
	PA4895	probable transmembrane sensor	1.51913	0.0379173
	PA5212	hypothetical protein	1.5156	1.42971e-42
fimS	PA5262	FimS	1.51456	7.92947e-40
	PA5545	putative glutamate/glutamine-binding protein	1.51417	1.54002e-47
	PA1438	probable two-component sensor	1.5134	1.31916e-25
	PA1366	hypothetical protein	1.50885	1.13341e-77
	PA1603	probable transcriptional regulator	1.50551	5.8708e-13
ssrA	PA0826.2	tmRNA	1.50218	1.74397e-08
	PA2434	hypothetical protein	1.49947	4.88064e-10
fecR	PA3900	FecR	1.49773	0.0010809
	PA2708	hypothetical protein	1.49739	1.884e-33
	PA0826.1	translated portion of tmRNA gene ssrA	1.49564	3.96392e-08
	PA1550	hypothetical protein	1.49537	3.24449e-52
phrS	PA3305.1	PhrS	1.49241	2.48813e-49
	PA1746	hypothetical protein	1.49169	4.02039e-73
	PA2569	hypothetical protein	1.48871	2.81063e-15
	PA3515	hypothetical protein	1.48655	8.19207e-13
pslD	PA2234	PslD	1.4801	8.38796e-19
nuh	PA0143	purine nucleosidase Nuh	1.4794	3.68765e-144
prpC	PA0795	citrate synthase 2	1.47857	1.21519e-44
	PA0113	probable cytochrome c oxidase assembly factor	1.47721	2.25913e-28
	PA3535	probable serine protease	1.47502	2.06422e-37
	PA3904	PAAR4	1.47264	2.86996e-07
	PA0804	probable oxidoreductase	1.47236	6.75603e-68
	PA3866	Pyocin S4	1.47053	2.45818e-13
trxB2	PA0849	thioredoxin reductase 2	1.47047	7.38755e-22
atuD	PA2889	citronellyl-CoA dehydrogenase, AtuD	1.47021	8.49536e-18
algX	PA3546	alginate biosynthesis protein AlgX	1.46622	1.97032e-08
	PA0144	hypothetical protein	1.46515	1.23102e-76
warB	PA4378	WarB	1.46348	3.04693e-27
	PA3860	probable AMP-binding enzyme	1.4634	4.87822e-24
	PA2762	hypothetical protein	1.46306	1.64928e-22
pslE	PA2235	PslE	1.46293	3.09735e-19
clpA	PA2620	ATP-binding protease component ClpA	1.45977	2.38137e-49
	PA2268	hypothetical protein	1.45854	0.000536123
	PA1210	conserved hypothetical protein	1.45754	5.52718e-23
	PA0884	probable C4-dicarboxylate-binding periplasmic protein	1.45579	2.32897e-07
xcpR	PA3103	general secretion pathway protein E	1.45365	5.94859e-79
	PA1851	hypothetical protein	1.44738	1.16494e-21
	PA1287	probable glutathione peroxidase	1.44504	3.14676e-78
	PA0863	probable oxidoreductase	1.4424	6.91805e-09
	PA4714	conserved hypothetical protein	1.44055	4.48352e-17
	PA3219	hypothetical protein	1.43982	8.43737e-05
antR	PA2511	AntR	1.43654	2.58754e-16
	PA2106	hypothetical protein	1.43106	6.0011e-12
yfiB	PA1119	YfiB	1.43008	1.60726e-64
galE	PA1384	UDP-glucose 4-epimerase	1.42918	0.00108889
sfnR1	PA2354	SfnR1	1.42902	0.0472437
femA	PA1910	ferric-mycobactin receptor, FemA	1.42572	0.00103324
	PA5191	hypothetical protein	1.42479	8.35539e-39
	PA4344	probable hydrolase	1.4243	1.69242e-78
	PA2075	hypothetical protein	1.42357	9.95534e-15
	PA2679	hypothetical protein	1.42201	2.77578e-06
	PA1243	probable sensor/response regulator hybrid	1.41338	8.73605e-78
acsB	PA4733	acetyl-coenzyme A synthetase	1.41256	1.0347e-24
orfX	PA1664	OrfX	1.41101	7.41125e-07
	PA3307	hypothetical protein	1.40996	2.32721e-30
	PA1994	hypothetical protein	1.40775	1.90735e-65
oprC	PA3790	Putative copper transport outer membrane porin OprC precursor	1.4075	2.08796e-54
rbdA	PA0861	RbDA	1.40695	2.33899e-106
lapB	PA0689	low-molecular-weight alkaline phosphatase B	1.40615	1.67148e-12
	PA4927	conserved hypothetical protein	1.40536	2.68397e-40
cueR	PA4778	CueR	1.40449	1.13232e-41
tpbB	PA1120	diguanylate cyclase TpbB	1.4043	1.37884e-48
	PA4911	probable permease of ABC branched-chain amino acid transporter	1.40382	2.90695e-05
stp1	PA1670	Stp1	1.39915	4.57023e-05
antC	PA2514	anthranilate dioxygenase reductase	1.39258	9.75211e-06
	PA1169	probable lipoxygenase	1.3923	1.1464e-37
	PA3355	hypothetical protein	1.39181	4.80651e-54
cmpX	PA1775	conserved cytoplasmic membrane protein, CmpX protein	1.39162	2.79672e-22
	PA3414	hypothetical protein	1.39051	2.25174e-05
	PA3428	hypothetical protein	1.38399	3.61217e-06
hasAp	PA3407	heme acquisition protein HasAp	1.38264	0.0284971
	PA1856	probable cytochrome oxidase subunit	1.38083	3.14263e-18
	PA5329	conserved hypothetical protein	1.38049	6.14124e-93
erbR	PA1978	response regulator ErbR	1.37878	0.00278901
	PA1578	hypothetical protein	1.37824	2.37999e-19
pchR	PA4227	transcriptional regulator PchR	1.37764	6.24161e-05
	PA3681	hypothetical protein	1.37452	1.54686e-41
	PA4345	hypothetical protein	1.37407	1.66939e-69
lhpG	PA1253	alpha-ketoglutaric semialdehyde dehydrogenase, LhpG	1.37096	0.000183283
	PA4623	hypothetical protein	1.36955	2.59925e-08
xcpS	PA3102	general secretion pathway protein F	1.36857	2.5273e-68
	PA1782	probable serine/threonine-protein kinase	1.36825	0.000172676
	PA2673	probable type II secretion system protein	1.3667	1.46301e-10
rbsB	PA1946	binding protein component precursor of ABC ribose transporter	1.36656	1.32057e-26
	PA1817	hypothetical protein	1.36515	1.20994e-50
	PA0822	hypothetical protein	1.36328	0.0445579
	PA2261	probable 2-ketogluconate kinase	1.36322	0.00209778
	PA2790	hypothetical protein	1.36193	5.52159e-13
	PA0810	probable haloacid dehalogenase	1.36177	8.12151e-31
	PA3422	hypothetical protein	1.35818	3.31252e-08
phhB	PA0871	pterin-4-alpha-carbinolamine dehydratase	1.35497	2.39113e-41
xylX	PA2518	toluate 1,2-dioxygenase alpha subunit	1.35492	0.000873361
cobA	PA1778	uroporphyrin-III C-methyltransferase	1.35291	1.75095e-14
	PA3051	hypothetical protein	1.35199	1.44341e-11
	PA5061	conserved hypothetical protein	1.35192	2.25287e-48
	PA2589	hypothetical protein	1.35189	0.00227154
	PA4657	hypothetical protein	1.34888	2.00659e-63
	PA1048	probable outer membrane protein precursor	1.34779	1.84595e-18
	PA0490	hypothetical protein	1.34691	2.30392e-75
	PA2196	TetR family transcriptional regulator	1.34685	2.15401e-25
amaA	PA1028	L-Pipecolate oxidase	1.34406	3.24942e-12
	PA3232	probable nuclease	1.3379	3.51022e-13
	PA2915	hypothetical protein	1.33631	2.44571e-63
	PA0321	acetylpolyamine amidohydrolase	1.33614	0.00908683
	PA2420	probable porin	1.33593	0.000150983
	PA2339	probable binding-protein-dependent maltose/mannitol transport protein	1.33518	0.00350087
	PA4368	hypothetical protein	1.33482	1.06139e-35
fumC2	PA0854	fumarate hydratase	1.33323	7.1294e-25
	PA2074	hypothetical protein	1.33232	0.02111
	PA3956	hypothetical protein	1.33126	9.90325e-35
	PA3340	hypothetical protein	1.32785	1.46494e-36
	PA3399	hypothetical protein	1.32778	4.58525e-46
ndvB	PA1163	NdvB	1.3276	1.94342e-18
mtlR	PA2337	transcriptional regulator MtlR	1.32702	8.83025e-10
	PA1576	probable 3-hydroxyisobutyrate dehydrogenase	1.32665	3.79122e-54
	PA0811	probable major facilitator superfamily (MFS) transporter	1.32522	1.94962e-22
	PA2307	probable permease of ABC transporter	1.32451	0.0118784
ccmB	PA1476	heme exporter protein CcmB	1.32143	4.98714e-27
ercS'	PA1976	ErcS'	1.32101	7.38536e-11
hxcP	PA0679	HxcP	1.32052	3.97054e-30
panE	PA4397	ketopantoate reductase	1.31904	3.86122e-18
	PA2260	hypothetical protein	1.31853	0.00258482
prtN	PA0610	transcriptional regulator PrtN	1.31641	1.84603e-34
	PA1740	hypothetical protein	1.31588	1.38894e-10
	PA2814	hypothetical protein	1.31487	1.02448e-19
	PA3374	conserved hypothetical protein	1.31354	2.79386e-14
	PA1744	hypothetical protein	1.31058	0.00572159
	PA5520	hypothetical protein	1.30993	3.14758e-73
phhC	PA0870	aromatic amino acid aminotransferase	1.3091	5.24234e-22
	PA1322	probable TonB-dependent receptor	1.30667	1.8178e-06
	PA2669	hypothetical protein	1.30514	3.3598e-06
	PA3669	hypothetical protein	1.30282	7.1859e-46
	PA5542	Pseudomonas imipenem beta-lactamase PIB-1	1.30109	1.40814e-12
	PA3412	hypothetical protein	1.30014	2.18643e-15
	PA1473	hypothetical protein	1.29865	1.28625e-24
	PA2186	hypothetical protein	1.2957	0.0153685
	PA3835	hypothetical protein	1.28827	2.56328e-15
	PA5543	hypothetical protein	1.28816	4.10406e-06
	PA5544	conserved hypothetical protein	1.28492	1.53355e-12
	PA1972	conserved hypothetical protein	1.28449	0.0008585
	PA1855	hypothetical protein	1.28386	0.000144986
	PA4152	probable hydrolase	1.28233	3.64643e-09
	PA3390	hypothetical protein	1.28086	0.000206646
	PA3419	hypothetical protein	1.2782	5.56892e-20
	PA4126	probable major facilitator superfamily (MFS) transporter	1.2778	1.53912e-18
	PA4798	hypothetical protein	1.27759	1.38846e-37
	PA1371	hypothetical protein	1.27748	3.38741e-15
	PA3324	probable short-chain dehydrogenase	1.27701	1.34425e-22
phaF	PA5060	polyhydroxyalkanoate synthesis protein PhaF	1.27584	5.85109e-41
	PA5181	probable oxidoreductase	1.2743	2.85686e-14
foxR	PA2467	Anti-sigma factor FoxR	1.27312	0.000462919
phzH	PA0051	potential phenazine-modifying enzyme	1.27148	5.82283e-38
	PA5104	conserved hypothetical protein	1.27061	1.92324e-43
	PA3262.1	tRNA-Asp	1.27029	9.30753e-14
glcF	PA5353	glycolate oxidase subunit GlcF	1.26804	3.56314e-175
	PA2609	hypothetical protein	1.26775	1.87743e-43
	PA2457	hypothetical protein	1.26766	0.000430634
algE	PA3544	Alginate production outer membrane protein AlgE precursor	1.2673	3.33177e-05
pcrD	PA1703	type III secretory apparatus protein PcrD	1.26728	6.7246e-14
	PA2350	probable ATP-binding component of ABC transporter	1.26618	0.000187598
phuT	PA4708	Heme-transport protein, PhuT	1.26536	1.09333e-07
	PA3342	hypothetical protein	1.26274	1.35767e-52
	PA1436	probable Resistance-Nodulation-Cell Division (RND) efflux transporter	1.26221	8.71379e-08
	PA3262.2	tRNA-Val	1.26215	7.45487e-14
sppD	PA2061	ABC transporter ATP-binding protein, SppD	1.26188	9.57697e-05
gacA	PA2586	response regulator GacA	1.25892	8.86646e-22
imm2	PA1151	pyocin S2 immunity protein	1.25451	2.3993e-09
cdrA	PA4625	cyclic diguanylate-regulated TPS partner A, CdrA	1.25418	8.98737e-24
	PA3303	probable major facilitator superfamily (MFS) transporter	1.25259	7.37208e-07
	PA2678	probable permease of ABC-2 transporter	1.24939	8.76907e-06
xcpY	PA3096	general secretion pathway protein L	1.24927	1.54743e-22
	PA4746.1	tRNA-Met	1.24883	6.23768e-14
	PA1344	probable short-chain dehydrogenase	1.24788	9.61115e-38
	PA2436	hypothetical protein	1.24597	2.60773e-10
	PA0815	probable transcriptional regulator	1.24523	1.05778e-17
	PA1202	probable hydrolase	1.24448	3.44162e-58
	PA0980	hypothetical protein	1.24338	1.19312e-06
	PA2035	probable decarboxylase	1.24309	5.50862e-18
	PA1995	hypothetical protein	1.24282	1.78701e-49
	PA1106	hypothetical protein	1.23956	3.80756e-41
	PA2716	probable FMN oxidoreductase	1.23674	1.02895e-21
pilU	PA0396	twitching motility protein PilU	1.23645	3.09689e-30
	PA0558	conserved hypothetical protein	1.23641	4.24146e-108
	PA4369	hypothetical protein	1.23456	1.52287e-49
	PA3762	hypothetical protein	1.23077	5.31667e-22
	PA1114	hypothetical protein	1.23074	4.21137e-17
	PA1036	hypothetical protein	1.23065	1.86755e-28
fpvH	PA2404	FpvH	1.2304	4.73274e-13
fppA	PA4295	Flp prepilin peptidase A, FppA	1.22945	0.00168276
opdK	PA4898	histidine porin OpdK	1.22827	1.76112e-09
	PA4120	probable transcriptional regulator	1.22552	5.38496e-22
	PA0434	hypothetical protein	1.22502	1.85547e-11
	PA1646	probable chemotaxis transducer	1.22398	1.11363e-14
	PA4087	conserved hypothetical protein	1.22365	0.0202125
	PA0271	hypothetical protein	1.22131	8.74768e-14
mvfR	PA1003	Transcriptional regulator MvfR	1.21753	5.37837e-17
	PA0805	hypothetical protein	1.21748	1.5375e-05
	PA0842	probable glycosyl transferase	1.21633	1.3498e-05
	PA4357	conserved hypothetical protein	1.21524	9.17718e-38
aruB	PA0899	N2-Succinylarginine dihydrolase	1.2144	6.26982e-32
	PA4575	hypothetical protein	1.21137	6.27757e-20
sdaB	PA5379	L-serine dehydratase	1.21124	7.24428e-10
srfA	PA2559.1	SrfA	1.20635	4.83228e-16
	PA2179	hypothetical protein	1.20528	3.54809e-14
pcoB	PA2064	copper resistance protein B precursor	1.20432	0.000979952
	PA4875	hypothetical protein	1.20386	2.7138e-24
	PA2550	probable acyl-CoA dehydrogenase	1.20244	5.08157e-55
cdhB	PA5385	CdhB, Carnitine dehydrogenase-related gene B	1.20235	0.00637471
lipC	PA4813	lipase LipC	1.20229	0.000268045
xcpV	PA3099	general secretion pathway protein I	1.20127	4.88945e-39
	PA2333	probable sulfatase	1.20125	0.000238856
	PA2935	hypothetical protein	1.20078	7.34378e-05
	PA2813	probable glutathione S-transferase	1.20051	7.4379e-20
	PA0978	conserved hypothetical protein	1.19946	4.88184e-05
	PA1108	probable major facilitator superfamily (MFS) transporter	1.19937	0.037384
	PA0312	conserved hypothetical protein	1.19693	2.9071e-47
	PA3739	probable sodium/hydrogen antiporter	1.19681	6.56262e-18
	PA3275	conserved hypothetical protein	1.19533	7.47815e-08
	PA3377	conserved hypothetical protein	1.19461	0.0138603
phnX	PA1311	2-phosphonoacetaldehyde hydrolase	1.19367	1.91178e-23
	PA2989	hypothetical protein	1.19087	9.72403e-33
triA	PA0156	Resistance-Nodulation-Cell Division (RND) triclosan efflux membrane fusion protein, TriA	1.19086	1.68651e-27
	PA1747	hypothetical protein	1.19034	9.78199e-06
triC	PA0158	Resistance-Nodulation-Cell Division (RND) triclosan efflux transporter, TriC	1.19007	5.42232e-66
	PA0234	hypothetical protein	1.18714	2.80692e-11
	PA5299	hypothetical protein	1.18687	4.54828e-78
atuE	PA2890	putative isohexenylglutaconyl-CoA hydratase	1.18633	2.56054e-07
	PA1752	hypothetical protein	1.18456	9.75265e-36
	PA3143	transposase	1.18289	5.38478e-27
	PA1968	hypothetical protein	1.17407	7.40631e-09
	PA3368	probable acetyltransferase	1.17115	6.70998e-07
	PA2133	Cyclic-guanylate-specific phosphodiesterase	1.1709	0.045858
	PA1531	hypothetical protein	1.16933	1.04347e-15
	PA4435	probable acyl-CoA dehydrogenase	1.16779	3.98551e-62
	PA0929	two-component response regulator	1.16508	0.00220341
	PA1186	hypothetical protein	1.1617	0.00763732
	PA3376	probable ATP-binding component of ABC transporter	1.16154	0.00703163
	PA1284	probable acyl-CoA dehydrogenase	1.1611	8.14659e-08
	PA4712	hypothetical protein	1.16022	8.31835e-26
	PA4910	branched chain amino acid ABC transporter ATP binding protein	1.15992	5.21979e-11
nirD	PA1780	assimilatory nitrite reductase small subunit	1.15955	0.000516254
	PA1548	conserved hypothetical protein	1.15943	1.6523e-44
	PA2949	esterase	1.15527	2.47924e-39
	PA2696	probable transcriptional regulator	1.15439	1.2434e-17
	PA5116	probable transcriptional regulator	1.15311	1.48509e-05
	PA4520	probable chemotaxis transducer	1.15072	1.18977e-11
amaB	PA1027	delta1-Piperideine-6-carboxylate dehydrogenase	1.15029	1.19437e-19
dsbD	PA2478	thiol:disulfide interchange protein DsbD	1.1497	1.83461e-13
	PA4074	probable transcriptional regulator	1.1477	2.93918e-24
	PA1434	hypothetical protein	1.1472	6.12112e-15
radC	PA5319	DNA repair protein RadC	1.14698	1.51691e-16
	PA4106	conserved hypothetical protein	1.14459	0.00294927
	PA0216	malonate transporter MadM	1.14443	2.54291e-08
	PA4139	hypothetical protein	1.1444	1.50939e-81
	PA0712	hypothetical protein	1.1429	5.23683e-10
	PA2778	hypothetical protein	1.14134	6.53503e-13
fimT	PA4549	type 4 fimbrial biogenesis protein FimT	1.13997	0.00538157
	PA1522	hypothetical protein	1.13607	5.41823e-12
	PA0794	probable aconitate hydratase	1.13578	5.37151e-30
opdQ	PA3038	OpdQ	1.13561	0.000172846
	PA3272	probable ATP-dependent DNA helicase	1.1353	2.92187e-23
hutC	PA5105	histidine utilization repressor HutC	1.13415	1.04289e-63
	PA0709	hypothetical protein	1.1338	1.14682e-14
alg8	PA3541	alginate biosynthesis protein Alg8	1.13361	0.00499644
	PA1125	probable cobalamin biosynthetic protein	1.13268	2.37472e-56
	PA3586	probable hydrolase	1.13176	0.00418934
	PA3420	probable transcriptional regulator	1.13168	2.52566e-06
bqsR	PA2657	two-component response regulator BqsR	1.13076	2.25052e-22
fpvK	PA2406	FpvK	1.12461	2.49105e-07
tplE	PA1510	type 6 PGAP1-like effector, TplE	1.12299	1.082e-13
mltB1	PA4444	soluble and membrane-bound lytic transglycosylases	1.12091	9.14936e-58
atuF	PA2891	geranyl-CoA carboxylase, alpha-subunit (biotin-containing)	1.11924	8.15915e-18
	PA2115	probable transcriptional regulator	1.1182	7.56106e-23
	PA2608	conserved hypothetical protein	1.11775	3.06786e-16
cupA2	PA2129	chaperone CupA2	1.11752	2.60059e-05
	PA1181	conserved hypothetical protein	1.11741	1.5536e-15
	PA2674	probable type II secretion system protein	1.11695	2.53942e-06
xcpT	PA3101	general secretion pathway protein G	1.11664	4.99652e-123
	PA2104	probable cysteine synthase	1.1162	4.20585e-15
	PA1435	probable Resistance-Nodulation-Cell Division (RND) efflux membrane fusion protein precursor	1.11551	5.32362e-06
	PA4326	hypothetical protein	1.11422	2.37129e-19
	PA0864	probable transcriptional regulator	1.11368	1.26833e-11
foxI	PA2468	ECF sigma factor FoxI	1.11189	0.00498834
	PA4879	conserved hypothetical protein	1.11171	3.22262e-37
	PA4605	conserved hypothetical protein	1.11121	9.04863e-23
oprP	PA3279	Phosphate-specific outer membrane porin OprP precursor	1.1056	0.00383481
	PA0670	hypothetical protein	1.10551	2.2372e-05
	PA4897	TonB-dependent receptor	1.10536	1.54681e-07
	PA1749	hypothetical protein	1.10295	2.30979e-18
	PA2029	hypothetical protein	1.10153	1.91458e-23
P1	PA0296.1	P1	1.10146	3.86676e-29
	PA2105	probable acetyltransferase	1.10056	1.02603e-15
	PA2719	hypothetical protein	1.10033	5.91598e-20
ercS	PA1992	ErcS	1.09827	3.13757e-08
aruG	PA0897	subunit II of arginine N2-succinyltransferase = ornithine N2-succinyltransferase	1.09788	9.35222e-30
xcpW	PA3098	general secretion pathway protein J	1.09701	7.89516e-27
fha2	PA1665	Fha2	1.09484	0.000326123
	PA1835	hypothetical protein	1.09335	3.3876e-13
	PA2122	hypothetical protein	1.0933	1.19502e-14
	PA2984	hypothetical protein	1.08937	1.95027e-15
dgt	PA1124	deoxyguanosinetriphosphate triphosphohydrolase	1.08925	2.94934e-37
lyxD	PA2215	l-lyxonate dehydratase LyxD	1.08675	0.000109459
	PA0062	hypothetical protein	1.08667	8.40306e-10
tplEi	PA1509	immunity protein, TplEi	1.08662	4.37277e-20
	PA5033	hypothetical protein	1.08631	0.000119119
	PA1772	probable methyltransferase	1.08541	1.30023e-72
gdhB	PA3068	NAD-dependent glutamate dehydrogenase	1.08441	2.0001e-60
	PA2590	hypothetical protein	1.08392	5.74751e-11
vgrG2a	PA1511	VgrG2a	1.08239	1.00534e-13
triB	PA0157	Resistance-Nodulation-Cell Division (RND) triclosan efflux membrane fusion protein, TriB	1.08234	3.27492e-20
	PA0488	conserved hypothetical protein	1.08075	1.713e-14
	PA2671	hypothetical protein	1.07962	7.80291e-06
betX	PA3236	BetX	1.07803	6.53457e-12
exaA	PA1982	quinoprotein ethanol dehydrogenase	1.07473	0.000246095
pfeS	PA2687	two-component sensor PfeS	1.07278	0.000192941
gmd	PA5453	GDP-mannose 4,6-dehydratase	1.07265	2.38317e-22
	PA1759	probable transcriptional regulator	1.07178	2.56794e-18
	PA1388	hypothetical protein	1.07133	1.43797e-12
	PA1386	probable ATP-binding component of ABC transporter	1.0695	1.90474e-11
	PA0793	hypothetical protein	1.06931	4.98646e-35
	PA0738	conserved hypothetical protein	1.06853	0.00124013
dsbE	PA2477	thiol:disulfide interchange protein DsbE	1.06807	4.76683e-19
	PA2308	probable ATP-binding component of ABC transporter	1.06706	0.0410479
	PA3465	conserved hypothetical protein	1.06701	1.17617e-111
	PA4337	hypothetical protein	1.06384	3.69501e-17
tse2	PA2702	Tse2	1.06377	8.37745e-05
dotU2	PA1668	DotU2	1.06221	8.48186e-07
	PA4787	probable transcriptional regulator	1.06107	2.47712e-20
	PA0812	hypothetical protein	1.06099	0.00377318
	PA3031	hypothetical protein	1.0597	3.71575e-60
	PA5444	conserved hypothetical protein	1.05933	2.38846e-23
femR	PA1911	sigma factor regulator, FemR	1.05926	0.0188122
	PA5428	probable transcriptional regulator	1.05549	9.28663e-12
	PA5238	probable O-antigen acetylase	1.05479	7.05008e-13
hsiJ2	PA1667	HsiJ2	1.05444	2.87402e-06
	PA4594	probable ATP-binding component of ABC transporter	1.05355	1.35455e-12
olsB	PA4350	OlsB	1.05281	4.24516e-05
wbpZ	PA5447	glycosyltransferase WbpZ	1.05046	1.33713e-37
icmF2	PA1669	IcmF2	1.04995	5.50131e-05
xcpX	PA3097	general secretion pathway protein K	1.04862	2.00577e-39
	PA0817	probable ring-cleaving dioxygenase	1.04768	3.20794e-17
ptxS	PA2259	transcriptional regulator PtxS	1.04682	1.95275e-09
	PA1466	hypothetical protein	1.04667	0.0377225
	PA0270	hypothetical protein	1.04609	7.96284e-21
	PA1471	hypothetical protein	1.04549	3.91686e-13
	PA1066	probable short-chain dehydrogenase	1.04532	9.29789e-25
	PA2605	conserved hypothetical protein	1.04392	1.88069e-28
	PA1346	hypothetical protein	1.04318	0.000503463
xcpU	PA3100	General secretion pathway outer membrane protein H precursor	1.04233	1.25332e-62
	PA2017	hypothetical protein	1.04008	5.26245e-12
	PA0979	conserved hypothetical protein	1.03974	8.20678e-05
	PA4638	hypothetical protein	1.03929	9.20985e-05
	PA3467	probable major facilitator superfamily (MFS) transporter	1.0384	0.00113069
	PA2210	probable major facilitator superfamily (MFS) transporter	1.03783	4.08125e-06
	PA2633	hypothetical protein	1.03668	9.77836e-30
	PA3404	probable outer membrane protein precursor	1.03575	0.0431366
arr	PA2818	aminoglycoside response regulator	1.03567	5.95438e-16
	PA0826	hypothetical protein	1.03337	5.30647e-05
	PA3516	probable lyase	1.03263	0.013759
	PA4070	probable transcriptional regulator	1.03231	1.71716e-39
bqsS	PA2656	two-component sensor BqsS	1.0309	3.51435e-20
	PA5187	probable acyl-CoA dehydrogenase	1.02938	5.76577e-29
pslL	PA2242	hypothetical protein	1.02858	7.79673e-11
flgZ	PA3353	FlgZ	1.02487	2.71167e-18
	PA1889	hypothetical protein	1.02363	1.60673e-17
gcvT2	PA2442	glycine cleavage system protein T2	1.02359	8.30099e-32
	PA3576	hypothetical protein	1.02282	5.51364e-28
	PA2718	probable transcriptional regulator	1.02043	6.43959e-29
	PA1437	probable two-component response regulator	1.0204	1.209e-06
	PA3128	probable short-chain dehydrogenase	1.01981	3.64489e-20
	PA0462	hypothetical protein	1.01962	3.28587e-34
fpvR	PA2388	FpvR	1.01846	1.4664e-07
	PA0479	probable transcriptional regulator	1.01617	2.2354e-24
alpA	PA0907	lysis phenotype activator, AlpA	1.01481	5.07242e-20
	PA2379	probable oxidoreductase	1.01381	4.71595e-06
	PA3017	conserved hypothetical protein	1.01162	1.54775e-73
	PA3995	probable transcriptional regulator	1.01143	4.25833e-18
	PA2864	conserved hypothetical protein	1.01126	1.10424e-61
rocsS2	PA3044	Two-component sensor RocS2	1.01126	1.29519e-12
algU	PA0762	sigma factor AlgU	1.01075	0.00032231
	PA4017	thioesterase	1.00991	6.71997e-53
	PA2570.1	tRNA-Leu	1.0095	2.72221e-10
lip2	PA1666	Lip2	1.00919	0.00303454
icd	PA2623	isocitrate dehydrogenase	1.00893	1.07517e-24
	PA3079	hypothetical protein	1.0082	3.60337e-07
	PA2635	hypothetical protein	1.0055	7.16779e-05
	PA0188	hypothetical protein	1.00327	0.00141835
	PA3994	probable epoxide hydrolase	1.00325	0.000382988
	PA4792	conserved hypothetical protein	1.00157	1.24678e-25
	PA1199	probable lipoprotein	1.00071	7.40637e-19
	PA0809	probable transporter	1.00063	0.000406746
	PA1433	conserved hypothetical protein	1.00042	2.41145e-27
	PA2489	probable transcriptional regulator	1.00016	5.19308e-09
rpoB	PA4270	DNA-directed RNA polymerase beta chain	-1.0024	9.86997e-33
	PA4989	probable transcriptional regulator	-1.00471	4.78238e-10
ilvD	PA0353	dihydroxy-acid dehydratase	-1.00497	2.32882e-07
	PA3953	conserved hypothetical protein	-1.00602	0.00306399
	PA0233	probable transcriptional regulator	-1.00667	1.42711e-11
msbA	PA4997	transport protein MsbA	-1.00841	4.74855e-26
ilvA2	PA1326	threonine dehydratase, biosynthetic	-1.00926	0.00127711
tesB	PA3942	acyl-CoA thioesterase II	-1.00941	2.05916e-19
ccoP1	PA1552	Cytochrome c oxidase, cbb3-type, CcoP subunit	-1.01037	3.53871e-15
	PA1303	signal peptidase	-1.01116	0.000165847
ilvH	PA4695	acetolactate synthase isozyme III small subunit	-1.01233	3.11418e-27
pyrF	PA2876	orotidine 5'-phosphate decarboxylase	-1.01301	1.15521e-42
	PA4063	hypothetical protein	-1.01363	2.07756e-08
ftsY	PA0373	signal recognition particle receptor FtsY	-1.01571	1.11964e-48
	PA3941	hypothetical protein	-1.01575	3.21933e-17
plsB	PA3673	glycerol-3-phosphate acyltransferase	-1.01585	5.46307e-33
purN	PA0944	phosphoribosylaminoimidazole synthetase	-1.01688	3.37262e-31
proA	PA4007	gamma-glutamyl phosphate reductase	-1.01736	1.12209e-73
nppA2	PA1810	NppA2	-1.01761	2.12197e-19
	PA0369	Uncharacterized protein	-1.01834	8.54803e-11
	PA4583	conserved hypothetical protein	-1.01885	4.27793e-21
	PA4719	probable transporter	-1.01914	4.98163e-56
	PA3312	probable 3-hydroxyisobutyrate dehydrogenase	-1.0194	8.58841e-08
	PA5148	putative oxidative stress-related protein	-1.01991	4.36031e-22
	PA2291	probable glucose-sensitive porin	-1.02069	1.44188e-16
epd	PA0551	D-erythrose 4-phosphate dehydrogenase	-1.0232	2.86214e-19
	PA5472	putative basic amino acid ABC transporter substrate-binding protein	-1.02694	2.20743e-72
	PA5109	hypothetical protein	-1.02722	8.83955e-34
wapP	PA5008	WapP	-1.02795	5.00218e-24
kefB	PA1207	glutathione-regulated potassium-efflux system protein KefB	-1.02861	2.14284e-44
	PA3466	probable ATP-dependent RNA helicase	-1.0296	2.42019e-25
moeB	PA4663	molybdopterin biosynthesis MoeB protein	-1.02968	2.09165e-16
	PA5130	conserved hypothetical protein	-1.03005	2.08287e-16
	PA0777	hypothetical protein	-1.03048	9.76274e-07
nagR	PA3757	Transcriptional regulator of N-Acetylglucosamine catabolism operon	-1.03095	5.16833e-08
	PA1926	Uncharacterized protein	-1.03105	1.36504e-52
	PA4632	putative Zn-dependent peptidase	-1.03115	3.83024e-07
	PA1067	probable transcriptional regulator	-1.03131	3.97668e-09
	PA0161	hypothetical protein	-1.03166	2.4117e-08
	PA0239	hypothetical protein	-1.03191	1.471e-11
	PA1293	hypothetical protein	-1.03295	1.83503e-16
pscU	PA1690	translocation protein in type III secretion	-1.03426	0.000178207
	PA2264	conserved hypothetical protein	-1.03427	2.09943e-07
	PA4939	conserved hypothetical protein	-1.03432	9.05131e-93
	PA2482	probable cytochrome c	-1.03611	3.25195e-15
	PA1489	hypothetical protein	-1.03685	2.73059e-07
	PA1429	probable cation-transporting P-type ATPase	-1.03689	3.58707e-42
	PA2469	probable transcriptional regulator	-1.03716	4.08675e-05
nqrD	PA2996	Na+-translocating NADH:uniquinone oxidoreductase subunit Nqr4	-1.03816	2.89144e-29
	PA5494	hypothetical protein	-1.03947	2.89249e-25
	PA4578	hypothetical protein	-1.04019	3.05739e-07
mexW	PA4375	Resistance-Nodulation-Cell Division (RND) multidrug efflux transporter MexW	-1.04048	1.46635e-06
dguR	PA5085	DguR	-1.04075	7.90291e-16
	PA5208	conserved hypothetical protein	-1.0409	7.92702e-66
	PA4979	probable acyl-CoA dehydrogenase	-1.04105	3.54646e-06
	PA0372	probable zinc protease	-1.04207	5.18704e-29
rrmA	PA1161	rRNA methyltransferase	-1.043	4.31997e-17
	PA2823	conserved hypothetical protein	-1.04393	9.75156e-30
	PA3480	probable deoxycytidine triphosphate deaminase	-1.0447	4.72728e-17
	PA3717	probable peptidyl-prolyl cis-trans isomerase, FkbP-type	-1.04657	6.05687e-32
	PA3169	5-methylthioribose-1-phosphate isomerase MtnA	-1.04709	3.17214e-53
sltB1	PA4001	soluble lytic transglycosylase B	-1.04717	4.71328e-55
trpA	PA0035	tryptophan synthase alpha chain	-1.04858	5.20634e-15
	PA2945	conserved hypothetical protein	-1.04955	1.94594e-43
dapB	PA4759	dihydrodipicolinate reductase	-1.05047	1.53332e-46
	PA5445	probable coenzyme A transferase	-1.05116	9.27788e-48
dapE	PA1162	succinyl-diaminopimelate desuccinylase	-1.0518	1.59988e-29
ccoO1	PA1553	Cytochrome c oxidase, cbb3-type, CcoO subunit	-1.05412	2.24881e-17
creB	PA0463	two-component response regulator CreB	-1.05425	2.43754e-28
	PA0319	hypothetical protein	-1.05465	4.02409e-80
	PA5144	hypothetical protein	-1.05485	1.2866e-10
	PA0665	conserved hypothetical protein	-1.05526	2.13247e-15
glnA	PA5119	glutamine synthetase	-1.05892	6.32793e-07
	PA1841	hypothetical protein	-1.05908	1.37075e-29
	PA0545	hypothetical protein	-1.0593	3.3276e-52
	PA3845	probable transcriptional regulator	-1.05962	3.15489e-13
trxB1	PA2616	thioredoxin reductase 1	-1.05995	3.26116e-20
	PA0757	probable two-component sensor	-1.06109	4.62681e-31
mdlC	PA4901	benzoylformate decarboxylase	-1.06111	4.72353e-05
uppS	PA3652	undecaprenyl pyrophosphate synthetase	-1.06185	1.2463e-26
wapH	PA5004	WapH	-1.06219	1.76209e-48
	PA4233	probable major facilitator superfamily (MFS) transporter	-1.06263	1.00379e-135
trpB	PA0036	tryptophan synthase beta chain	-1.06327	1.66732e-14
	PA0418	hypothetical protein	-1.0647	5.55941e-12
hflK	PA4942	protease subunit HflK	-1.0663	9.52115e-49
nusB	PA4052	NusB protein	-1.06642	8.24296e-65
	PA3276	hypothetical protein	-1.06664	1.32624e-68
	PA1367	hypothetical protein	-1.0668	4.74257e-16
rpiA	PA0330	ribose 5-phosphate isomerase	-1.06803	1.27867e-30
acnB	PA1787	aconitate hydratase 2	-1.06833	3.60137e-21
trkH	PA3210	potassium uptake protein TrkH	-1.06837	2.354e-33
	PA3628	putative esterase	-1.06851	0.000131036
pgk	PA0552	phosphoglycerate kinase	-1.0687	3.82678e-27
	PA3341	probable transcriptional regulator	-1.07067	3.97263e-43
nrdA	PA1156	NrdA, catalytic component of class Ia ribonucleotide reductase	-1.07154	1.1313e-10
mrcB	PA4700	penicillin-binding protein 1B	-1.07256	6.0724e-73
moaB2	PA3029	molybdopterin biosynthetic protein B2	-1.07272	9.76754e-24
phoU	PA5365	phosphate uptake regulatory protein PhoU	-1.07301	4.56632e-20
greA	PA4755	transcription elongation factor GreA	-1.07651	1.66526e-24
	PA4636	hypothetical protein	-1.07713	1.26629e-38
	PA4558	probable peptidyl-prolyl cis-trans isomerase, FkbP-type	-1.07746	1.15968e-37
nrdB	PA1155	NrdB, tyrosyl radical-harboring component of class Ia ribonucleotide reductase	-1.07973	1.87902e-07
	PA0358	hypothetical protein	-1.08017	1.17678e-39
bfiS	PA4197	BfiS	-1.08071	3.47779e-32
tyrZ	PA0668	tyrosyl-tRNA synthetase 2	-1.08135	4.79178e-66
ppiD	PA1805	peptidyl-prolyl cis-trans isomerase D	-1.08527	3.25384e-65
rhl	PA3861	ATP-dependent RNA helicase RhlB	-1.0856	1.71381e-84
	PA0877	probable transcriptional regulator	-1.08715	1.76782e-10
narI	PA3872	respiratory nitrate reductase gamma chain	-1.08716	1.05928e-10
aguA	PA0292	agmatine deiminase	-1.08727	1.06482e-24
frr	PA3653	ribosome recycling factor	-1.08759	2.31948e-23
oprG	PA4067	Outer membrane protein OprG precursor	-1.08837	3.09241e-35
	PA4011	hypothetical protein	-1.08911	1.1465e-23
waaC	PA5011	heptosyltransferase I	-1.08942	7.47692e-43
nqrC	PA2997	Na+-translocating NADH:ubiquinone oxidoreductase subunit Nrq3	-1.09033	3.47918e-37
	PA2828	probable aminotransferase	-1.0913	9.87799e-40
	PA0485	conserved hypothetical protein	-1.09172	1.50754e-40
	PA1416	conserved hypothetical protein	-1.09173	9.02311e-05
	PA0191	probable transcriptional regulator	-1.09226	1.89425e-19
exoT	PA0044	exoenzyme T	-1.0934	1.25242e-15
pyrH	PA3654	uridylate kinase	-1.09403	7.16694e-24
cif	PA2934	CFTR inhibitory factor, Cif	-1.09407	4.85044e-08
	PA3469	conserved hypothetical protein	-1.09408	6.33366e-22
	PA1007	conserved hypothetical protein	-1.09558	6.00952e-34
	PA1692	probable translocation protein in type III secretion	-1.09591	0.000267956
	PA0702	hypothetical protein	-1.09621	7.69799e-07
aguR	PA0294	transcriptional regulator AguR	-1.09656	6.65655e-15
	PA0502	probable biotin biosynthesis protein bioH	-1.09683	1.28557e-10
spuF	PA0302	polyamine transport protein PotG	-1.09712	4.135e-28
spuE	PA0301	polyamine transport protein	-1.09766	1.16847e-20
sspB	PA4427	stringent starvation protein B	-1.09936	4.08202e-47
	PA3440.1	Uncharacterized protein	-1.09976	7.4997e-28
	PA0943	hypothetical protein	-1.09985	6.00287e-33
	PA2848	probable transcriptional regulator	-1.10116	0.000347389
	PA1298	conserved hypothetical protein	-1.10117	0.00178079
	PA4801	hypothetical protein	-1.10197	4.32878e-09
	PA1993	probable major facilitator superfamily (MFS) transporter	-1.10259	4.46237e-40
folE1	PA3438	GTP cyclohydrolase I precursor	-1.10277	2.26593e-20
	PA4165	probable transcriptional regulator	-1.10293	1.43996e-08
mifR	PA5511	MifR	-1.10381	3.61925e-29
pipA	PA0285	cyclic di-GMP phosphodiesterase, PipA	-1.10481	4.89583e-60
	PA2547	probable transcriptional regulator	-1.10502	0.000343771
	PA1009	hypothetical protein	-1.10622	9.85567e-22
	PA4965	hypothetical protein	-1.10638	1.28976e-30
	PA4824	hypothetical protein	-1.11153	2.5516e-07
purL	PA3763	phosphoribosylformylglycinamidine synthase	-1.11168	4.21296e-64
bfrB	PA3531	bacterioferritin	-1.11237	2.8608e-13
	PA0181	probable transcriptional regulator	-1.11258	1.31989e-32
	PA2044	hypothetical protein	-1.11261	3.7731e-27
arsR	PA2277	ArsR protein	-1.11264	8.05769e-12
	PA2332	probable transcriptional regulator	-1.11431	4.27959e-07
	PA4170	hypothetical protein	-1.11512	4.51245e-16
gltB	PA5036	glutamate synthase large chain precursor	-1.11532	1.11416e-54
nadD1	PA4006	nicotinate mononucleotide adenylyltransferase NadD1	-1.11711	3.32423e-52
cdsA	PA3651	phosphatidate cytidylyltransferase	-1.1173	3.66859e-21
	PA3388	conserved hypothetical protein	-1.11738	5.10843e-29
	PA4887	probable major facilitator superfamily (MFS) transporter	-1.11965	4.76696e-69
	PA0874	hypothetical protein	-1.12098	4.67584e-14
	PA0478	probable N-acetyltransferase	-1.12103	1.8251e-05
rpsL	PA4268	30S ribosomal protein S12	-1.12255	4.66396e-68
coaC	PA5320	Phosphopantothenoylcysteine synthase/(R)-4'-phospho-N-pantothenoylcysteine decarboxylase	-1.12429	5.51583e-66
narJ	PA3873	respiratory nitrate reductase delta chain	-1.12455	1.08588e-13
P32	PA4758.1	P32	-1.12479	5.7008e-15
	PA4005	conserved hypothetical protein	-1.12519	4.32836e-75
	PA0246	probable major facilitator superfamily (MFS) transporter	-1.12538	1.29186e-18
nusG	PA4275	transcription antitermination protein NusG	-1.12563	2.64654e-61
	PA4431	probable iron-sulfur protein	-1.12665	6.30108e-18
pstB	PA5366	ATP-binding component of ABC phosphate transporter	-1.12681	4.65802e-17
lepA	PA0767	GTP-binding protein LepA	-1.12688	6.44192e-71
	PA5316.1		-1.12731	8.21144e-17
	PA4754	hypothetical protein	-1.12789	1.07613e-29
	PA4064	probable ATP-binding component of ABC transporter	-1.1284	4.43017e-07
dht	PA0441	dihydropyrimidinase	-1.1299	5.16519e-14
gltD	PA5035	glutamate synthase small chain	-1.13124	1.59653e-53
	PA5250	conserved hypothetical protein	-1.13151	1.59086e-49
agtB	PA0604	AgtB	-1.13174	1.14329e-29
	PA5436	probable biotin carboxylase subunit of a transcarboxylase	-1.13215	6.01916e-47
	PA2836	probable secretion protein	-1.13316	0.00741836
	PA4045	conserved hypothetical protein	-1.13383	1.15125e-58
lptG	PA3827	Lipopolysaccharide export system permease protein LptG	-1.13383	2.79395e-61
arcA	PA5171	arginine deiminase	-1.1355	3.48049e-33
	PA2714	probable molybdopterin oxidoreductase	-1.13552	2.25844e-06
	PA0354	conserved hypothetical protein	-1.13584	1.08511e-36
	PA2753	hypothetical protein	-1.13646	1.41011e-26
	PA2039	hypothetical protein	-1.13701	3.66401e-23
	PA1069	hypothetical protein	-1.13733	8.22106e-12
rpsJ	PA4264	30S ribosomal protein S10	-1.13843	1.43617e-65
morB	PA2932	morphinone reductase	-1.13853	2.84568e-05
	PA5284	hypothetical protein	-1.13878	6.13742e-15
lspA	PA4559	prolipoprotein signal peptidase	-1.14062	7.39668e-43
	PA4998	conserved hypothetical protein	-1.14079	4.67638e-45
	PA3321	probable transcriptional regulator	-1.14084	1.73586e-08
	PA5230	probable permease of ABC transporter	-1.14363	9.40915e-34
	PA0392	conserved hypothetical protein	-1.14374	1.03059e-64
	PA3979	hypothetical protein	-1.14965	5.43863e-47
	PA1750	phospho-2-dehydro-3-deoxyheptonate aldolase	-1.15061	3.15135e-13
dgkA	PA3603	diacylglycerol kinase	-1.15154	7.53533e-50
fadD1	PA3299	long-chain-fatty-acid--CoA ligase	-1.15275	1.6517e-91
fabF2	PA1373	3-oxoacyl-acyl carrier protein synthase II	-1.15302	7.62069e-13
	PA5005	probable carbamoyl transferase	-1.15385	6.42263e-51
	PA2666	probable 6-pyruvoyl tetrahydrobiopterin synthase	-1.15459	3.25248e-21
	PA3939	hypothetical protein	-1.15517	2.85799e-18
	PA0915	conserved hypothetical protein	-1.15539	6.99323e-23
	PA5190	NAD(P)H quinone oxidoreductase	-1.15689	1.47935e-46
	PA1116	hypothetical protein	-1.15737	1.45793e-48
mutM	PA0357	formamidopyrimidine-DNA glycosylase	-1.15783	6.89725e-95
hudR	PA0253	HudR	-1.159	5.61248e-38
glmU	PA5552	glucosamine-1-phosphate acetyltransferase/N-acetylglucosamine-1-phosphate uridyltransferase	-1.15939	3.71306e-58
	PA4517	conserved hypothetical protein	-1.15997	1.20686e-10
	PA2481	hypothetical protein	-1.16007	6.23248e-12
	PA5286	conserved hypothetical protein	-1.1608	5.69051e-56
tpx	PA2532	thiol peroxidase	-1.16088	1.45665e-88
	PA1012	conserved hypothetical protein	-1.16331	3.39643e-48
	PA5275	conserved hypothetical protein	-1.16417	2.5424e-67
	PA5335	conserved hypothetical protein	-1.16471	4.85961e-58
	PA3750	hypothetical protein	-1.16494	7.59669e-09
	PA0559	conserved hypothetical protein	-1.16613	9.76891e-76
	PA5431	probable transcriptional regulator	-1.16627	5.52383e-10
fdhE	PA4809	FdhE protein	-1.16711	8.78332e-11
ccoQ1	PA1552.1	Cytochrome c oxidase, cbb3-type, CcoQ subunit	-1.16829	1.41755e-18
prfC	PA3903	peptide chain release factor 3	-1.1685	1.27961e-56
pykA	PA4329	pyruvate kinase II	-1.1685	1.25566e-50
	PA0383	conserved hypothetical protein	-1.16881	3.39237e-17
	PA4452	conserved hypothetical protein	-1.17231	5.79721e-31
pscJ	PA1723	type III export protein PscJ	-1.17232	1.307e-07
	PA3801	conserved hypothetical protein	-1.17359	3.37443e-52
ftsE	PA0374	cell division protein FtsE	-1.17392	2.00148e-44
htpG	PA1596	heat shock protein HtpG	-1.17433	3.69589e-55
	PA2913	hypothetical protein	-1.17692	3.46455e-17
	PA3313	putative periplasmic organophosphorous compound-binding protein	-1.17734	1.13567e-11
pyrC	PA3527	dihydroorotase	-1.17762	1.7362e-41
	PA1222	probable membrane-bound lytic murein transglycolase A	-1.17774	5.12527e-35
dsbH	PA5256	disulfide bond formation protein	-1.17876	1.10825e-39
	PA2784	hypothetical protein	-1.18011	3.18195e-14
	PA0226	probable CoA transferase, subunit A	-1.18047	3.56831e-05
murA	PA4450	UDP-N-acetylglucosamine 1-carboxyvinyltransferase	-1.18061	4.689e-110
	PA0736	hypothetical protein	-1.18136	1.33154e-22
fdxA	PA3621	ferredoxin I	-1.1838	1.11185e-61
	PA4852	conserved hypothetical protein	-1.1852	3.16227e-64
ruvC	PA0965	Holliday junction resolvase RuvC	-1.18563	5.76534e-39
	PA3282	hypothetical protein	-1.18637	8.2247e-22
	PA0184	probable ATP-binding component of ABC transporter	-1.18695	2.60727e-05
	PA1240	probable enoyl-CoA hydratase/isomerase	-1.19018	0.00270064
wapG	PA5007	WapG	-1.19038	2.92222e-47
	PA1299	conserved hypothetical protein	-1.19051	5.29465e-19
phoP	PA1179	two-component response regulator PhoP	-1.19062	7.61954e-36
waaP	PA5009	lipopolysaccharide kinase WaaP	-1.19096	2.52491e-30
	PA4046	hypothetical protein	-1.19098	7.19027e-33
P35	PA4451.1	P35	-1.19114	2.81763e-20
	PA5138	hypothetical protein	-1.19136	1.54976e-58
	PA4430	probable cytochrome b	-1.19169	5.18782e-15
chtA	PA4675	ChtA	-1.1953	0.000141911
dnaJ	PA4760	DnaJ protein	-1.19559	1.40727e-101
pdxB	PA1375	erythronate-4-phosphate dehydrogenase	-1.19641	9.29312e-15
	PA3019	probable ATP-binding component of ABC transporter	-1.19799	9.90568e-121
	PA2785	conserved hypothetical protein	-1.19987	5.41823e-12
	PA3822	conserved hypothetical protein	-1.20106	6.38086e-92
	PA0064	hypothetical protein	-1.2018	3.85243e-23
	PA0115	Acyl-CoA N-acyltransferase	-1.20195	2.15383e-11
trmA	PA4720	tRNA (uracil-5-)-methyltransferase	-1.20294	5.89499e-47
	PA5003	Mig-14-like protein	-1.20556	7.10758e-33
argB	PA5323	acetylglutamate kinase	-1.20694	3.84188e-38
	PA0022	conserved hypothetical protein	-1.20722	8.92833e-80
ileS	PA4560	isoleucyl-tRNA synthetase	-1.20755	1.96165e-57
gbt	PA3082	glycine betaine transmethylase	-1.20786	5.44339e-45
	PA0955	hypothetical protein	-1.20998	6.93356e-36
	PA0902	hypothetical protein	-1.21105	1.01776e-51
pdxH	PA1049	pyridoxine 5'-phosphate oxidase	-1.21156	1.96697e-27
	PA2453	hypothetical protein	-1.2118	9.9666e-57
	PA1015	probable transcriptional regulator	-1.2123	3.38083e-13
	PA3314	probable ATP-binding component of ABC transporter	-1.21364	9.3471e-14
fda	PA0555	fructose-1,6-bisphosphate aldolase	-1.2151	4.7504e-77
dnaE	PA3640	DNA polymerase III, alpha chain	-1.21993	7.1625e-35
	PA3927	probable transcriptional regulator	-1.22037	1.12824e-16
	PA1682	probable MFS metabolite transporter	-1.22048	3.03944e-32
gdhA	PA4588	glutamate dehydrogenase	-1.22162	1.61965e-28
	PA0340	conserved hypothetical protein	-1.2262	1.11218e-45
purU1	PA4314	formyltetrahydrofolate deformylase	-1.22669	1.8944e-50
pyrB	PA0402	aspartate carbamoyltransferase	-1.22717	2.28628e-21
mvaU	PA2667	MvaU	-1.22804	5.78674e-40
	PA1016	hypothetical protein	-1.23392	2.62548e-20
	PA4960	probable phosphoserine phosphatase	-1.23589	1.11204e-44
	PA1286	probable major facilitator superfamily (MFS) transporter	-1.23589	2.1118e-20
	PA3817	probable methyltransferase	-1.23596	1.16022e-71
pcrH	PA1707	regulatory protein PcrH	-1.23733	5.95368e-15
	PA5478	conserved hypothetical protein	-1.23854	1.41397e-72
bacA	PA1959	bacitracin resistance protein	-1.23982	2.50603e-48
tufB	PA4277	elongation factor Tu	-1.24068	3.42646e-86
	PA1064	hypothetical protein	-1.2408	1.25768e-09
	PA3411	hypothetical protein	-1.24083	2.90461e-26
cmk	PA3163	cytidylate kinase	-1.24187	1.1484e-23
	PA1282	probable major facilitator superfamily (MFS) transporter	-1.24301	4.94771e-07
folM	PA3437	dihydromonapterin reductase, FolM	-1.24466	1.28347e-25
nfxB	PA4600	transcriptional regulator NfxB	-1.24487	1.50577e-24
	PA3435	conserved hypothetical protein	-1.24903	5.21153e-41
	PA3116	probable aspartate-semialdehyde dehydrogenase	-1.2499	3.58884e-42
parC	PA4964	topoisomerase IV subunit A	-1.25113	2.33893e-48
odsT	PA1288	oxylipin transporter	-1.25149	3.55687e-45
adhC	PA3629	alcohol dehydrogenase class III	-1.25204	1.10294e-07
cobN	PA2944	cobalamin biosynthetic protein CobN	-1.25474	3.31167e-44
fabV	PA2950	FabV	-1.2562	1.14459e-30
	PA3001	probable glyceraldehyde-3-phosphate dehydrogenase	-1.2565	5.1567e-54
	PA2765	hypothetical protein	-1.25829	2.4072e-30
holA	PA3989	DNA polymerase III, delta subunit	-1.25859	1.95787e-50
algC	PA5322	phosphomannomutase AlgC	-1.2586	8.98962e-41
	PA3758	probable N-acetylglucosamine-6-phosphate deacetylase	-1.26012	4.23996e-12
	PA4802.1	tRNA-Sec	-1.2604	1.72085e-11
lpxD	PA3646	UDP-3-O-[3-hydroxylauroyl] glucosamine N-acyltransferase	-1.26051	2.34865e-56
	PA0370	conserved hypothetical protein	-1.26124	3.85561e-27
	PA5120	hypothetical protein	-1.26194	8.27148e-30
pilJ	PA0411	twitching motility protein PilJ	-1.2622	4.77996e-19
	PA0244	hypothetical protein	-1.26299	0.00032668
popB	PA1708	translocator protein PopB	-1.26371	7.16283e-22
	PA4815	hypothetical protein	-1.2646	3.2087e-19
	PA3896	probable 2-hydroxyacid dehydrogenase	-1.2653	6.77832e-23
pyrR	PA0403	transcriptional regulator PyrR	-1.26552	8.60851e-17
	PA3679	hypothetical protein	-1.26651	3.06849e-16
	PA2598	hypothetical protein	-1.2682	7.38748e-09
	PA0141	conserved hypothetical protein	-1.26842	3.1562e-40
rnpA	PA5569	ribonuclease P protein component	-1.26927	3.31056e-84
rhdA	PA4956	thiosulfate:cyanide sulfurtransferase	-1.27124	9.91651e-61
	PA4453	putative phospholipid binding protein	-1.27165	3.05592e-30
recF	PA0003	RecF protein	-1.27357	1.46161e-73
	PA4800	hypothetical protein	-1.27477	8.69075e-07
	PA3884	hypothetical protein	-1.27514	6.5783e-10
waaF	PA5012	heptosyltransferase II	-1.28135	4.12679e-50
	PA2297	probable ferredoxin	-1.28149	0.00288647
nirL	PA0514	heme d1 biosynthesis protein NirL	-1.28213	2.02254e-19
	PA2041	Amino acid permease	-1.28224	2.7e-08
fprB	PA4615	FprB	-1.28297	9.36485e-22
folB	PA0582	dihydroneopterin aldolase	-1.2836	1.93211e-38
serS	PA2612	seryl-tRNA synthetase	-1.28636	4.94677e-56
	PA4574	conserved hypothetical protein	-1.28655	4.21607e-44
	PA2358	hypothetical protein	-1.28728	4.81062e-14
	PA4783	conserved hypothetical protein	-1.28751	1.87969e-23
oprL	PA0973	Peptidoglycan associated lipoprotein OprL precursor	-1.28956	1.92851e-97
ffh	PA3746	signal recognition particle protein Ffh	-1.29315	2.26215e-124
tsi6	PA0092	Tsi6	-1.2955	2.98918e-13
metK	PA0546	methionine adenosyltransferase	-1.29551	5.11257e-26
pcr1	PA1699	Pcr1	-1.29743	0.0041265
	PA4318	hypothetical protein	-1.29935	3.82773e-31
tsi3	PA3485	Tsi3	-1.2994	2.54408e-05
	PA4796	hypothetical protein	-1.30004	5.00813e-12
nmoR	PA4203	NmoR	-1.30031	6.23375e-08
purA	PA4938	adenylosuccinate synthetase	-1.30195	3.15289e-86
ahpF	PA0140	alkyl hydroperoxide reductase subunit F	-1.30334	2.75951e-58
pta	PA0835	phosphate acetyltransferase	-1.30489	4.04967e-30
	PA0491	probable transcriptional regulator	-1.30519	4.70082e-09
thyA	PA0342	thymidylate synthase	-1.30567	1.73815e-55
waaL	PA4999	O-antigen ligase, WaaL	-1.30618	3.8924e-45
	PA1343	hypothetical protein	-1.30639	8.15713e-24
pcr2	PA1700	Pcr2	-1.30838	6.56328e-10
lasI	PA1432	autoinducer synthesis protein LasI	-1.30873	5.22397e-39
	PA2840	probable ATP-dependent RNA helicase	-1.3093	3.79451e-75
	PA2792	hypothetical protein	-1.30966	0.00413232
	PA5149.1	tRNA-Phe	-1.31081	8.79726e-15
	PA5414	hypothetical protein	-1.31089	2.2472e-29
	PA5237	conserved hypothetical protein	-1.31102	4.34669e-57
rpmH	PA5570	50S ribosomal protein L34	-1.31301	6.22214e-94
	PA5402	hypothetical protein	-1.31354	7.10758e-33
	PA4683	hypothetical protein	-1.31359	2.06031e-29
	PA4629	hypothetical protein	-1.31509	1.38272e-38
rpsP	PA3745	30S ribosomal protein S16	-1.31522	4.03974e-91
lpxA	PA3644	UDP-N-acetylglucosamine acyltransferase	-1.31615	2.12641e-93
	PA4394	conserved hypothetical protein	-1.31745	4.74859e-69
glmM	PA4749	phosphoglucosamine mutase	-1.31956	3.22417e-87
	PA4821	probable transporter	-1.31999	8.11769e-50
mucD	PA0766	serine protease MucD precursor	-1.32442	5.81148e-37
	PA3046	conserved hypothetical protein	-1.3247	1.25296e-165
	PA4404	hypothetical protein	-1.32538	5.84821e-159
	PA1570	probable transcriptional regulator	-1.32674	6.00116e-45
desT	PA4890	DesT	-1.32836	1.04596e-37
arsB	PA2278	ArsB protein	-1.32975	4.8383e-10
	PA2911	probable TonB-dependent receptor	-1.33019	3.53081e-26
	PA0921	hypothetical protein	-1.33055	7.42708e-49
crc	PA5332	catabolite repression control protein	-1.33091	6.14979e-69
argG	PA3525	argininosuccinate synthase	-1.33164	1.66084e-36
aph	PA4119	aminoglycoside 3'-phosphotransferase type IIb	-1.33234	3.71806e-80
	PA3647	probable outer membrane protein precursor	-1.33308	5.55871e-46
	PA4840	conserved hypothetical protein	-1.33424	6.4007e-60
agtD	PA0606	AgtD	-1.33546	1.26343e-19
mutS	PA3620	DNA mismatch repair protein MutS	-1.34016	2.90025e-49
panB	PA4729	3-methyl-2-oxobutanoate hydroxymethyltransferase	-1.34066	2.10835e-47
fabF1	PA2965	beta-ketoacyl-acyl carrier protein synthase II	-1.34117	1.32301e-69
	PA4390	hypothetical protein	-1.34222	5.38863e-34
	PA2789	hypothetical protein	-1.34415	2.49988e-30
	PA4872	oxaloacetate decarboxylase	-1.34534	3.95557e-49
	PA0494	probable acyl-CoA carboxylase subunit	-1.34553	1.90588e-05
	PA0549	hypothetical protein	-1.34676	8.10808e-71
	PA0335	hypothetical protein	-1.35033	3.53143e-38
tktA	PA0548	transketolase	-1.35421	1.2485e-45
	PA2285	hypothetical protein	-1.35595	1.09908e-05
	PA0456	probable cold-shock protein	-1.35675	3.40822e-60
nalC	PA3721	NalC	-1.35761	2.66827e-15
	PA0295	probable periplasmic polyamine binding protein	-1.35816	4.58988e-38
	PA1223	probable transcriptional regulator	-1.35822	3.2325e-14
ilvI	PA4696	acetolactate synthase large subunit	-1.35826	1.77544e-83
	PA1655	probable glutathione S-transferase	-1.3594	4.23778e-16
recR	PA1534	recombination protein RecR	-1.35992	1.17827e-47
	PA3613	hypothetical protein	-1.36017	2.95923e-54
gloA3	PA5111	lactoylglutathione lyase	-1.36062	2.41778e-70
	PA1964	probable ATP-binding component of ABC transporter	-1.36067	4.07445e-139
fabB	PA1609	beta-ketoacyl-ACP synthase I	-1.3623	4.02458e-58
	PA1630	probable transcriptional regulator	-1.36259	2.82925e-17
	PA2280	oxidoreductase	-1.36331	1.08578e-07
	PA4181	hypothetical protein	-1.36406	0.015204
	PA5470	probable peptide chain release factor	-1.36406	2.15985e-09
waaG	PA5010	UDP-glucose:(heptosyl) LPS alpha 1,3-glucosyltransferase WaaG	-1.36963	1.35336e-51
	PA1966	hypothetical protein	-1.37183	7.62654e-81
pstS	PA5369	guanosine-3',5'-bis(diphosphate) 3'-pyrophosphohydrolase	-1.37199	8.06137e-40
	PA1050	conserved hypothetical protein	-1.37259	4.59971e-18
	PA5076	putative amino acid ABC transporter substrate-binding protein	-1.37295	7.00718e-93
	PA0334	probable major facilitator superfamily (MFS) transporter	-1.37326	8.13306e-40
rpmF	PA2970	50S ribosomal protein L32	-1.3735	5.14011e-77
bioA	PA0420	adenosylmethionine-8-amino-7-oxononanoate aminotransferase	-1.37413	1.5516e-28
	PA3474	conserved hypothetical protein	-1.37669	2.62076e-55
aroQ2	PA0245	3-dehydroquinate dehydratase	-1.3768	0.00119262
priA	PA5050	primosomal protein N'	-1.37748	7.05568e-36
	PA4068	probable epimerase	-1.37996	1.66931e-36
hisC2	PA3165	histidinol-phosphate aminotransferase	-1.38195	2.40488e-26
ccoQ2	PA1555.1	Cytochrome c oxidase, cbb3-type, CcoQ subunit	-1.38211	9.81512e-47
	PA4983	probable two-component response regulator	-1.3839	3.40465e-19
	PA3181	2-keto-3-deoxy-6-phosphogluconate aldolase	-1.38492	0.0194399
hisG	PA4449	ATP-phosphoribosyltransferase	-1.3851	2.04287e-76
	PA0306	probable transcriptional regulator	-1.38709	6.02697e-14
erdR	PA3604	response regulator ErdR	-1.38799	1.12618e-48
pscC	PA1716	Type III secretion outer membrane protein PscC precursor	-1.3887	1.35751e-25
	PA3358	hypothetical protein	-1.38878	5.65007e-06
ackA	PA0836	acetate kinase	-1.38993	3.29162e-53
ksgA	PA0592	rRNA (adenine-N6,N6)-dimethyltransferase	-1.39055	5.44408e-50
pgm	PA5131	phosphoglycerate mutase	-1.39111	6.19699e-53
ccoO2	PA1556	Cytochrome c oxidase, cbb3-type, CcoO subunit	-1.39122	2.49281e-41
nusA	PA4745	N utilization substance protein A	-1.39414	3.1787e-80
asd	PA3117	aspartate semialdehyde dehydrogenase	-1.39495	2.09719e-78
	PA4966	hypothetical protein	-1.39506	3.34262e-44
truB	PA4742	tRNA pseudouridine 55 synthase	-1.39743	6.48278e-87
	PA0401	noncatalytic dihydroorotase-like protein	-1.39799	2.79594e-14
ccoP2	PA1555	Cytochrome c oxidase, cbb3-type, CcoP subunit	-1.39856	4.76088e-40
codA	PA0437	cytosine deaminase	-1.39921	4.86685e-14
	PA5236	probable aromatic hydrocarbon reductase	-1.40012	2.39474e-30
tsi4	PA2775	Tsi4	-1.40018	7.95575e-27
pheS	PA2740	phenylalanyl-tRNA synthetase, alpha-subunit	-1.40073	4.08717e-64
alr	PA4930	biosynthetic alanine racemase	-1.40106	8.45308e-55
	PA4968	conserved hypothetical protein	-1.40145	3.71099e-38
pcrV	PA1706	type III secretion protein PcrV	-1.40154	1.65563e-13
pmpR	PA0964	pqsR-mediated PQS regulator, PmpR	-1.40347	1.07165e-71
pauB4	PA5309	FAD-dependent oxidoreductase	-1.40353	1.18503e-15
	PA5441	hypothetical protein	-1.40371	1.60046e-18
accB	PA4847	biotin carboxyl carrier protein (BCCP)	-1.40615	6.4405e-49
fis	PA4853	DNA-binding protein Fis	-1.40677	2.72602e-40
	PA4455	probable permease of ABC transporter	-1.40745	1.79049e-50
rimM	PA3744	16S rRNA processing protein	-1.40784	3.33287e-82
	PA1824	conserved hypothetical protein	-1.40828	1.99009e-80
dacC	PA3999	D-ala-D-ala-carboxypeptidase	-1.40862	2.17897e-41
	PA0428	probable ATP-dependent RNA helicase	-1.40872	4.05013e-42
soj	PA5563	chromosome partitioning protein Soj	-1.41008	8.10795e-21
davD	PA0265	glutaric semialdehyde dehydrogenase	-1.4106	1.77446e-26
nrdJa	PA5497	class II (cobalamin-dependent) ribonucleotide-diphosphate reductase subunit, NrdJa	-1.41679	5.3478e-29
putA	PA0782	proline dehydrogenase PutA	-1.41708	1.50872e-201
plsX	PA2969	fatty acid biosynthesis protein PlsX	-1.41943	2.50127e-35
fabD	PA2968	malonyl-CoA-[acyl-carrier-protein] transacylase	-1.42011	1.8163e-23
	PA5232	conserved hypothetical protein	-1.42128	1.87611e-51
mreB	PA4481	rod shape-determining protein MreB	-1.42265	1.16029e-84
	PA0371	putative Zn-dependent peptidase	-1.42493	4.05847e-57
groES	PA4386	GroES protein	-1.42982	1.98928e-97
fbp	PA5110	fructose-1,6-bisphosphatase	-1.43095	6.26012e-53
	PA5340	hypothetical protein	-1.43251	1.65437e-41
fprA	PA3397	FprA	-1.43308	2.05278e-47
	PA0583	hypothetical protein	-1.4331	3.89943e-72
rho	PA5239	transcription termination factor Rho	-1.43317	1.28913e-95
smpB	PA4768	SmpB protein	-1.43373	5.04812e-47
guaB	PA3770	inosine-5'-monophosphate dehydrogenase	-1.43455	5.18177e-49
arsC	PA2279	ArsC protein	-1.43463	4.58238e-07
hscB	PA3811	heat shock protein HscB	-1.43475	6.40533e-78
oprQ	PA2760	OprQ	-1.4373	5.34902e-22
purM	PA0945	phosphoribosylaminoimidazole synthetase	-1.43814	1.87355e-37
nrdJb	PA5496	class II (cobalamin-dependent) ribonucleotide-diphosphate reductase subunit, NrdJb	-1.44039	1.02527e-38
tig	PA1800	trigger factor	-1.44041	1.72285e-84
bamB	PA3800	BamB, component of beta-Barrel Assembly Machine	-1.44147	4.11562e-64
	PA3268	probable TonB-dependent receptor	-1.44212	8.54066e-22
pdxY	PA5516	pyridoxamine kinase	-1.44476	1.12959e-73
hemL	PA3977	glutamate-1-semialdehyde 2,1-aminomutase	-1.4459	2.75523e-60
	PA0914	hypothetical protein	-1.44817	2.61208e-21
	PA5207	probable phosphate transporter	-1.45161	3.61129e-31
gatB	PA4484	Glu-tRNA(Gln) amidotransferase subunit B	-1.45394	1.39881e-42
hemE	PA5034	uroporphyrinogen decarboxylase	-1.45585	6.92717e-13
pscL	PA1725	type III export protein PscL	-1.45614	2.00182e-07
	PA5463	hypothetical protein	-1.45709	4.27519e-38
tse6	PA0093	Tse6	-1.45863	2.02821e-10
pctC	PA4307	chemotactic transducer PctC	-1.4592	9.17634e-48
	PA4986	probable oxidoreductase	-1.45994	1.54925e-13
nmoA	PA4202	nitronate monooxygenase NmoA	-1.46104	8.49109e-22
mtr	PA5434	tryptophan permease	-1.4612	2.25422e-61
	PA3894	probable outer membrane protein precursor	-1.46138	4.36512e-23
tse1	PA1844	Tse1	-1.46254	1.41139e-12
trkA	PA0016	potassium uptake protein TrkA	-1.46334	6.09083e-67
	PA0563	conserved hypothetical protein	-1.46463	1.27675e-17
	PA5311	probable major facilitator superfamily (MFS) transporter	-1.46586	2.48214e-18
	PA1653	probable transcriptional regulator	-1.46658	3.6942e-14
	PA0758	hypothetical protein	-1.46796	4.07904e-13
	PA4894	hypothetical protein	-1.46837	0.000716304
	PA4645	probable purine/pyrimidine phosphoribosyl transferase	-1.47136	5.3922e-49
	PA3955	hypothetical protein	-1.47232	2.0779e-22
creC	PA0464	two-component sensor CreC	-1.47268	1.31079e-49
	PA4320	hypothetical protein	-1.47508	1.74108e-56
	PA0735	hypothetical protein	-1.47694	9.23199e-10
tse3	PA3484	Tse3	-1.47714	2.93876e-09
	PA3458	probable transcriptional regulator	-1.47814	2.57637e-52
	PA4454	conserved hypothetical protein	-1.47864	1.17311e-52
	PA0775	conserved hypothetical protein	-1.48009	1.48827e-32
	PA0200	hypothetical protein	-1.48039	6.18251e-11
sucD	PA1589	succinyl-CoA synthetase alpha chain	-1.48073	2.96166e-29
yeaZ	PA3685	YeaZ	-1.48138	3.17162e-94
gcp	PA0580	O-sialoglycoprotein endopeptidase	-1.48244	2.82929e-100
alaS	PA0903	alanyl-tRNA synthetase	-1.48287	1.8693e-105
	PA5370	probable major facilitator superfamily (MFS) transporter	-1.48454	1.4079e-92
	PA3759	probable aminotransferase	-1.48837	8.59235e-11
	PA3806	conserved hypothetical protein	-1.48848	4.20313e-108
iscA	PA3812	probable iron-binding protein IscA	-1.48924	1.75875e-63
hemA	PA4666	glutamyl-tRNA reductase	-1.4894	2.21824e-76
purT	PA3751	phosphoribosylglycinamide formyltransferase 2	-1.48979	3.74366e-33
spoOJ	PA5562	chromosome partitioning protein Spo0J	-1.49115	9.24657e-40
fklB	PA4572	peptidyl-prolyl cis-trans isomerase FklB	-1.49139	7.37088e-75
still frameshift 3-phosphoshikimate 1-carboxyvinyltransferase prephenate dehydrogenase	PA3164	still frameshift 3-phosphoshikimate 1-carboxyvinyltransferase prephenate dehydrogenase	-1.49242	1.42581e-25
	PA0389	hypothetical protein	-1.4926	3.7059e-20
	PA5023	conserved hypothetical protein	-1.49311	1.40249e-27
	PA2630	conserved hypothetical protein	-1.49565	5.20171e-86
infB	PA4744	translation initiation factor IF-2	-1.49686	2.06507e-90
	PA0356	hypothetical protein	-1.49737	2.06322e-67
valS	PA3834	valyl-tRNA synthetase	-1.50126	1.15015e-40
mhr	PA1673	microoxic hemerythrin, Mhr	-1.5047	1.89732e-89
	PA4319	conserved hypothetical protein	-1.50491	6.10481e-27
	PA0781	hypothetical protein	-1.50868	5.77465e-07
ccoN2	PA1557	Cytochrome c oxidase, cbb3-type, CcoN subunit	-1.51035	1.90068e-43
	PA4321	hypothetical protein	-1.51037	1.20157e-28
sucC	PA1588	succinyl-CoA synthetase beta chain	-1.51484	1.02134e-26
thrB	PA5495	homoserine kinase	-1.51621	2.98742e-52
tgt	PA3823	queuine tRNA-ribosyltransferase	-1.52113	1.56993e-79
	PA4323	hypothetical protein	-1.52224	5.61236e-27
rfaD	PA3337	ADP-L-glycero-D-mannoheptose 6-epimerase	-1.52474	1.01282e-66
uvrA	PA4234	excinuclease ABC subunit A	-1.52727	3.75319e-40
	PA0118	hypothetical protein	-1.52835	2.43758e-11
	PA3940	probable DNA binding protein	-1.5353	4.09684e-55
bauC	PA0130	3-Oxopropanoate dehydrogenase	-1.53562	2.54245e-14
dksA2	PA5536	DksA2	-1.53622	0.0398869
pstA	PA5367	membrane protein component of ABC phosphate transporter	-1.53822	2.00898e-33
rpmJ	PA4242	50S ribosomal protein L36	-1.5386	9.19086e-125
trpI	PA0037	transcriptional regulator TrpI	-1.54031	7.18848e-41
rpmI	PA2742	50S ribosomal protein L35	-1.54054	1.53499e-81
pssA	PA4693	phosphatidylserine synthase	-1.54959	1.1986e-68
	PA4077	probable transcriptional regulator	-1.55004	2.39396e-19
icp	PA0778	inhibitor of cysteine peptidase	-1.55183	8.0616e-24
	PA3632	conserved hypothetical protein	-1.55305	7.50193e-16
iscS	PA3814	L-cysteine desulfurase (pyridoxal phosphate-dependent)	-1.55384	1.29187e-82
bauD	PA0129	Amino acid permease	-1.55418	8.68248e-12
	PA4076	hypothetical protein	-1.55487	1.39118e-17
	PA5231	probable ATP-binding/permease fusion ABC transporter	-1.55644	3.62968e-36
mexX	PA2019	Resistance-Nodulation-Cell Division (RND) multidrug efflux membrane fusion protein MexX precursor	-1.55851	3.25949e-27
gidB	PA5564	glucose inhibited division protein B	-1.55938	3.58335e-32
	PA2269	conserved hypothetical protein	-1.56547	3.0063e-30
gmk	PA5336	guanylate kinase	-1.56562	2.83845e-83
lysC	PA0904	aspartate kinase alpha and beta chain	-1.56915	5.26681e-79
sspA	PA4428	stringent starvation protein A	-1.56995	4.04488e-55
	PA3054	putative carboxypeptidase	-1.57045	3.49717e-12
	PA3726	conserved hypothetical protein	-1.57268	5.76361e-59
	PA3605	hypothetical protein	-1.57363	5.49311e-38
popD	PA1709	Translocator outer membrane protein PopD precursor	-1.57591	3.92284e-11
	PA3434	probable transposase	-1.57633	5.23419e-07
	PA1790	hypothetical protein	-1.57912	2.01223e-36
	PA2325	hypothetical protein	-1.58017	0.000307252
	PA3262	probable peptidyl-prolyl cis-trans isomerase, FkbP-type	-1.58194	8.15245e-88
panC	PA4730	pantoate--beta-alanine ligase	-1.58309	4.32524e-33
ssb	PA4232	single-stranded DNA-binding protein	-1.58781	1.08418e-81
	PA4004	conserved hypothetical protein	-1.58853	1.67471e-69
pauB2	PA1565	FAD-dependent oxidoreductase	-1.58934	4.80445e-12
sltB3	PA3992	SltB3	-1.59016	9.42544e-73
	PA3993	probable transposase	-1.59047	6.61295e-08
groEL	PA4385	GroEL protein	-1.59218	3.81017e-158
recJ	PA3725	single-stranded-DNA-specific exonuclease RecJ	-1.59717	6.56721e-77
	PA1197	hypothetical protein	-1.59873	1.74459e-44
gyrB	PA0004	DNA gyrase subunit B	-1.59938	3.84689e-63
	PA3284	hypothetical protein	-1.6005	1.17399e-93
	PA5343	hypothetical protein	-1.6041	1.36569e-61
	PA0976	conserved hypothetical protein	-1.60904	2.78355e-56
	PA2914	probable permease of ABC transporter	-1.61016	6.75957e-10
	PA5135	conserved hypothetical protein	-1.61141	8.13783e-24
	PA0503	probable biotin synthesis protein BioC	-1.6115	2.49321e-17
	PA0947	conserved hypothetical protein	-1.61364	9.31951e-89
tse4	PA2774	Tse4	-1.61551	1.47242e-20
	PA5339	conserved hypothetical protein	-1.61849	9.87368e-47
	PA4333	probable fumarase	-1.62224	2.33411e-52
glyA3	PA4602	serine hydroxymethyltransferase	-1.62254	3.04034e-20
	PA1419	probable transporter	-1.62425	2.893e-24
rep	PA5296	ATP-dependent DNA helicase Rep	-1.62874	2.78039e-102
mifS	PA5512	MifS	-1.6323	1.15239e-59
pauB3	PA2776	FAD-dependent oxidoreductase	-1.63514	9.24285e-15
agtA	PA0603	AgtA	-1.63534	7.0882e-27
	PA1626	probable major facilitator superfamily (MFS) transporter	-1.63766	1.32262e-19
	PA4579	hypothetical protein	-1.63927	2.35204e-27
	PA3473	hypothetical protein	-1.64332	1.13065e-43
thiG	PA0381	thiamine biosynthesis protein, thiazole moiety	-1.64635	1.92973e-44
	PA0515	probable transcriptional regulator	-1.64767	2.68089e-23
iscU	PA3813	probable iron-binding protein IscU	-1.6492	4.39435e-63
	PA3470	NUDIX hydrolase	-1.65705	1.8109e-19
	PA0419	conserved hypothetical protein	-1.65838	4.69186e-72
	PA4317	hypothetical protein	-1.65894	6.55671e-21
	PA3838	probable ATP-binding component of ABC transporter	-1.66546	5.44206e-21
hisF1	PA5140	imidazoleglycerol-phosphate synthase, cyclase subunit	-1.66648	3.33414e-57
hisA	PA5141	phosphoribosylformimino-5-aminoimidazole carboxamide	-1.66695	1.08855e-60
	PA5342	probable transcriptional regulator	-1.66845	3.67736e-22
osaR	PA0056	OsaR	-1.6703	1.35343e-06
	PA0578	conserved hypothetical protein	-1.67521	6.27249e-38
	PA3122	probable transcriptional regulator	-1.67536	4.86444e-14
ssg	PA5001	cell surface-sugar biosynthetic glycosyltransferase, Ssg	-1.67542	1.79324e-49
	PA4849	hypothetical protein	-1.67577	4.32989e-42
	PA3264	probable transporter	-1.67633	8.84129e-46
hepA	PA3308	RNA helicase HepA	-1.67849	4.39043e-100
lrp	PA5308	leucine-responsive regulatory protein	-1.68131	3.8794e-34
tssG1	PA0089	TssG1	-1.6834	0.000135024
	PA1405	probable helicase	-1.68595	3.21092e-62
cgrB	PA2126.1	cupA gene regulator B, CgrB	-1.68693	5.99635e-47
ergA	PA0224	ErgA	-1.68714	9.15334e-09
cobO	PA1272	cob(I)alamin adenosyltransferase	-1.69087	5.98627e-77
	PA1420	hypothetical protein	-1.69251	1.64925e-25
	PA3436	hypothetical protein	-1.69337	1.39158e-13
	PA3468	conserved hypothetical protein	-1.69398	2.34243e-53
fabG	PA2967	3-oxoacyl-[acyl-carrier-protein] reductase	-1.69812	9.48345e-31
[truncated: 459 more rows]
